# Supplementary material for: Cell neighborhood topology directs rare cell population identification
Source: Nat Commun. 2026 Mar 30;17:4618. doi: 10.1038/s41467-026-71180-x (PMC13199379; doi:10.1038/s41467-026-71180-x)
Supplement: Supplementary file 4 — Source Data [file 41467_2026_71180_MOESM4_ESM.xlsx]

## Sheet: Source Data Legends
		List of figures
	Main Figures	Fig 1b
		Fig 2a
		Fig 2c
		Fig 2d
		Fig 2e
		Fig 3b
		Fig 3c
		Fig 3d
		Fig 3e
		Fig 4a
		Fig 4b
		Fig 4d
		Fig 4e
		Fig 4f
		Fig 5b
		Fig 5c
		Fig 5e
		Fig 6a
		Fig 6b
		Fig 6d
		Fig 7a
		Fig 7b
		Fig 7c
		Fig 7e
		Fig 7f
		Fig 7g
		Fig 7h
		Fig 8b,c
		Fig 8h
	Sup. Figures	Sup. Fig 2
		Sup. Fig 22
		Sup. Fig 23
		Sup. Fig 24
		Sup. Fig 25
		Sup. Fig 26
		Sup. Fig 27
		Sup. Fig 28
		Sup. Fig 29
		Sup. Fig 30c
		Sup. Fig 30d
		Sup. Fig 35
		Sup. Fig 47
		Sup. Fig 48
		Sup. Fig 52
		Sup. Fig 53
		Sup. Fig 55
		Sup. Fig 57a

## Sheet: Fig. 1b
	Fig.1b
	RareQ prediction on the Jurkat data
		orig.ident	nCount_RNA	nFeature_RNA	celltype	cluster	celltype_new	Q
	V1	sc_object	32187	5055	1	33	293T_1	0.75
	V2	sc_object	14273	3406	1	33	293T_1	0.527778
	V3	sc_object	15168	3574	1	33	293T_1	0.305556
	V4	sc_object	12137	3257	1	33	293T_1	0.333333
	V5	sc_object	17937	3914	1	33	293T_1	0.361111
	V6	sc_object	13367	3270	1	33	293T_1	0.444444
	V7	sc_object	13055	3318	1	33	293T_1	0.388889
	V8	sc_object	13646	3296	1	33	293T_1	0.305556
	V9	sc_object	15640	3438	1	33	293T_1	0.388889
	V10	sc_object	12680	3220	1	33	293T_1	0.361111
	V11	sc_object	15674	3653	1	33	293T_1	0.388889
	V12	sc_object	15054	3504	1	33	293T_1	0.444444
	V13	sc_object	18623	3922	1	33	293T_1	0.416667
	V14	sc_object	27330	4725	1	33	293T_1	0.416667
	V15	sc_object	14605	3526	1	33	293T_1	0.416667
	V16	sc_object	12316	2986	1	33	293T_1	0.305556
	V17	sc_object	19760	4227	1	33	293T_1	0.444444
	V18	sc_object	20515	4127	1	33	293T_1	0.416667
	V19	sc_object	21413	3934	1	33	293T_1	0.444444
	V20	sc_object	11392	3152	1	33	293T_1	0.416667
	V21	sc_object	16206	3680	1	33	293T_1	0.444444
	V22	sc_object	14090	3258	1	33	293T_1	0.388889
	V23	sc_object	22154	4798	1	33	293T_1	0.5
	V24	sc_object	14866	3506	1	33	293T_1	0.444444
	V25	sc_object	12886	3226	1	33	293T_1	0.305556
	V26	sc_object	12491	3125	1	33	293T_1	0.416667
	V27	sc_object	27527	4506	1	33	293T_1	0.527778
	V28	sc_object	22431	4128	1	33	293T_1	0.444444
	V29	sc_object	5718	1961	1	33	293T_1	0.305556
	V30	sc_object	7936	2286	1	33	293T_1	0.361111
	V31	sc_object	17425	3966	1	33	293T_1	0.555556
	V32	sc_object	13262	3427	1	33	293T_1	0.333333
	V33	sc_object	26362	4672	1	33	293T_1	0.666667
	V34	sc_object	14310	3602	1	33	293T_1	0.555556
	V35	sc_object	14798	3490	1	33	293T_1	0.333333
	V36	sc_object	30141	4744	1	33	293T_1	0.444444
	V37	sc_object	14251	3479	1	33	293T_1	0.472222
	V38	sc_object	22482	4400	1	33	293T_1	0.472222
	V39	sc_object	13441	3436	1	33	293T_1	0.333333
	V40	sc_object	23452	4458	1	33	293T_1	0.527778
	V41	sc_object	22195	4179	1	33	293T_1	0.361111
	V42	sc_object	26324	4403	1	33	293T_1	0.305556
	V43	sc_object	11302	3209	1	33	293T_1	0.305556
	V44	sc_object	8332	2614	1	33	293T_1	0.444444
	V45	sc_object	35944	5036	1	33	293T_1	0.5
	V46	sc_object	16403	3741	1	33	293T_1	0.361111
	V47	sc_object	25096	4093	1	33	293T_1	0.388889
	V48	sc_object	13841	3471	1	33	293T_1	0.305556
	V49	sc_object	9743	2650	1	33	293T_1	0.333333
	V50	sc_object	17196	3442	1	33	293T_1	0.305556
	V51	sc_object	10022	2884	1	33	293T_1	0.305556
	V52	sc_object	9981	3037	1	33	293T_1	0.388889
	V53	sc_object	9530	2592	1	33	293T_1	0.305556
	V54	sc_object	7003	2247	1	33	293T_1	0.361111
	V55	sc_object	25672	4286	1	33	293T_1	0.472222
	V56	sc_object	17006	3643	1	33	293T_1	0.305556
	V57	sc_object	13171	3316	1	33	293T_1	0.333333
	V58	sc_object	16522	3761	1	33	293T_1	0.333333
	V59	sc_object	15693	3386	1	33	293T_1	0.333333
	V60	sc_object	15469	3455	1	33	293T_1	0.333333
	V61	sc_object	29401	4519	1	33	293T_1	0.555556
	V62	sc_object	19376	3857	1	33	293T_1	0.416667
	V63	sc_object	31820	4897	1	33	293T_1	0.527778
	V64	sc_object	14930	3430	1	33	293T_1	0.444444
	V65	sc_object	36119	5190	1	33	293T_1	0.444444
	V66	sc_object	19996	3928	1	33	293T_1	0.388889
	V67	sc_object	12873	3409	1	33	293T_1	0.305556
	V68	sc_object	22344	4063	1	33	293T_1	0.583333
	V69	sc_object	24012	4595	1	33	293T_1	0.333333
	V70	sc_object	37554	5181	1	33	293T_1	0.611111
	V71	sc_object	8165	2595	1	33	293T_1	0.305556
	V72	sc_object	24793	4823	1	33	293T_1	0.5
	V73	sc_object	15229	3429	1	33	293T_1	0.333333
	V74	sc_object	15646	3586	1	33	293T_1	0.444444
	V75	sc_object	11512	3063	1	33	293T_1	0.555556
	V76	sc_object	22425	3941	1	33	293T_1	0.444444
	V77	sc_object	14292	3377	1	33	293T_1	0.444444
	V78	sc_object	14742	3599	1	33	293T_1	0.416667
	V79	sc_object	18179	3940	1	33	293T_1	0.388889
	V80	sc_object	10657	3113	1	33	293T_1	0.333333
	V81	sc_object	10570	3224	1	33	293T_1	0.305556
	V82	sc_object	28074	4446	1	33	293T_1	0.472222
	V83	sc_object	13023	3608	1	33	293T_1	0.444444
	V84	sc_object	11883	3198	1	33	293T_1	0.444444
	V85	sc_object	19749	4026	1	33	293T_1	0.333333
	V86	sc_object	20452	4079	1	33	293T_1	0.527778
	V87	sc_object	20320	3729	1	33	293T_1	0.555556
	V88	sc_object	12732	3354	1	33	293T_1	0.333333
	V89	sc_object	10521	2890	1	33	293T_1	0.305556
	V90	sc_object	18803	4449	1	33	293T_1	0.527778
	V91	sc_object	19990	4250	1	33	293T_1	0.388889
	V92	sc_object	12064	3317	1	33	293T_1	0.444444
	V93	sc_object	22514	4549	1	33	293T_1	0.361111
	V94	sc_object	16210	3468	1	33	293T_1	0.361111
	V95	sc_object	9034	2755	1	33	293T_1	0.361111
	V96	sc_object	20257	3993	1	33	293T_1	0.5
	V97	sc_object	8811	2762	1	33	293T_1	0.527778
	V98	sc_object	12903	3558	1	33	293T_1	0.444444
	V99	sc_object	28842	4696	1	33	293T_1	0.361111
	V100	sc_object	13919	3667	1	33	293T_1	0.444444
	V101	sc_object	17492	3845	1	33	293T_1	0.388889
	V102	sc_object	10042	2747	1	33	293T_1	0.416667
	V103	sc_object	37220	5154	1	33	293T_1	0.333333
	V104	sc_object	16925	3715	1	33	293T_1	0.472222
	V105	sc_object	22368	4365	1	33	293T_1	0.416667
	V106	sc_object	10870	2988	1	33	293T_1	0.388889
	V107	sc_object	21950	4284	1	33	293T_1	0.333333
	V108	sc_object	19121	3886	1	33	293T_1	0.361111
	V109	sc_object	17219	3989	1	33	293T_1	0.472222
	V110	sc_object	14833	3660	1	33	293T_1	0.388889
	V111	sc_object	17201	3561	1	33	293T_1	0.333333
	V112	sc_object	10430	3014	1	33	293T_1	0.333333
	V113	sc_object	7480	2279	1	33	293T_1	0.416667
	V114	sc_object	17631	3913	1	33	293T_1	0.305556
	V115	sc_object	16933	4093	1	33	293T_1	0.472222
	V116	sc_object	37109	5150	1	33	293T_1	0.527778
	V117	sc_object	16418	3569	1	33	293T_1	0.388889
	V118	sc_object	13906	3197	1	33	293T_1	0.361111
	V119	sc_object	7264	2270	1	33	293T_1	0.305556
	V120	sc_object	31162	5135	1	33	293T_1	0.305556
	V121	sc_object	19537	4169	1	33	293T_1	0.444444
	V122	sc_object	14767	3596	1	33	293T_1	0.333333
	V123	sc_object	13840	3174	1	33	293T_1	0.388889
	V124	sc_object	13764	3499	1	33	293T_1	0.305556
	V125	sc_object	18819	3865	1	33	293T_1	0.583333
	V126	sc_object	13263	3412	1	33	293T_1	0.444444
	V127	sc_object	17725	3855	1	33	293T_1	0.333333
	V128	sc_object	10536	2805	1	33	293T_1	0.333333
	V129	sc_object	16112	3728	1	33	293T_1	0.472222
	V130	sc_object	13377	3268	1	33	293T_1	0.444444
	V131	sc_object	9724	3163	1	33	293T_1	0.333333
	V132	sc_object	20543	4002	1	33	293T_1	0.5
	V133	sc_object	19441	4234	1	33	293T_1	0.388889
	V134	sc_object	17285	3892	1	33	293T_1	0.388889
	V135	sc_object	18334	3635	1	33	293T_1	0.444444
	V136	sc_object	18955	3876	1	33	293T_1	0.5
	V137	sc_object	41989	5481	1	33	293T_1	0.388889
	V138	sc_object	17029	3550	1	33	293T_1	0.5
	V139	sc_object	5914	2303	1	33	293T_1	0.333333
	V140	sc_object	15129	3405	1	33	293T_1	0.388889
	V141	sc_object	8546	2625	1	33	293T_1	0.305556
	V142	sc_object	15719	3617	1	33	293T_1	0.333333
	V143	sc_object	14810	3531	1	33	293T_1	0.444444
	V144	sc_object	15795	3623	1	33	293T_1	0.555556
	V145	sc_object	16148	3834	1	33	293T_1	0.527778
	V146	sc_object	16748	3626	1	33	293T_1	0.305556
	V147	sc_object	10631	3004	1	33	293T_1	0.361111
	V148	sc_object	15222	3504	1	33	293T_1	0.361111
	V149	sc_object	16184	3813	1	33	293T_1	0.361111
	V150	sc_object	17206	4286	1	33	293T_1	0.388889
	V151	sc_object	18056	3848	1	33	293T_1	0.472222
	V152	sc_object	49640	6059	1	33	293T_1	0.472222
	V153	sc_object	14260	3568	1	33	293T_1	0.305556
	V154	sc_object	32066	4773	1	33	293T_1	0.583333
	V155	sc_object	15332	3832	1	33	293T_1	0.527778
	V156	sc_object	26535	4351	1	33	293T_1	0.416667
	V157	sc_object	15280	3531	1	33	293T_1	0.527778
	V158	sc_object	14694	3588	1	33	293T_1	0.361111
	V159	sc_object	9923	2985	1	33	293T_1	0.333333
	V160	sc_object	10740	2913	1	33	293T_1	0.416667
	V161	sc_object	11567	3014	1	33	293T_1	0.388889
	V162	sc_object	14031	3427	1	33	293T_1	0.388889
	V163	sc_object	9884	2924	1	33	293T_1	0.305556
	V164	sc_object	12937	3639	1	33	293T_1	0.361111
	V165	sc_object	20103	4198	1	33	293T_1	0.333333
	V166	sc_object	16999	3912	1	33	293T_1	0.527778
	V167	sc_object	16843	3593	1	33	293T_1	0.388889
	V168	sc_object	9068	2717	1	33	293T_1	0.388889
	V169	sc_object	21929	4312	1	33	293T_1	0.305556
	V170	sc_object	25519	4933	1	33	293T_1	0.583333
	V171	sc_object	16299	3650	1	33	293T_1	0.527778
	V172	sc_object	28697	4729	1	33	293T_1	0.444444
	V173	sc_object	18180	3921	1	33	293T_1	0.416667
	V174	sc_object	22916	4201	1	33	293T_1	0.5
	V175	sc_object	14090	3509	1	33	293T_1	0.388889
	V176	sc_object	26227	4649	1	33	293T_1	0.527778
	V177	sc_object	14136	3344	1	33	293T_1	0.416667
	V178	sc_object	22303	4522	1	33	293T_1	0.388889
	V179	sc_object	13685	3284	1	33	293T_1	0.388889
	V180	sc_object	17392	3905	1	33	293T_1	0.333333
	V181	sc_object	14289	3087	1	33	293T_1	0.361111
	V182	sc_object	27546	4881	1	33	293T_1	0.305556
	V183	sc_object	28786	5200	1	33	293T_1	0.388889
	V184	sc_object	11208	3222	1	33	293T_1	0.361111
	V185	sc_object	12435	3206	1	33	293T_1	0.361111
	V186	sc_object	18161	3830	1	33	293T_1	0.361111
	V187	sc_object	12617	3216	1	33	293T_1	0.472222
	V188	sc_object	40834	5471	1	33	293T_1	0.472222
	V189	sc_object	19210	3937	1	33	293T_1	0.472222
	V190	sc_object	17064	3616	1	33	293T_1	0.527778
	V191	sc_object	16854	3679	1	33	293T_1	0.361111
	V192	sc_object	13627	3378	1	33	293T_1	0.416667
	V193	sc_object	18125	3694	1	33	293T_1	0.472222
	V194	sc_object	14639	3558	1	33	293T_1	0.333333
	V195	sc_object	15671	3736	1	33	293T_1	0.555556
	V196	sc_object	10464	3049	1	33	293T_1	0.333333
	V197	sc_object	11787	3028	1	33	293T_1	0.388889
	V198	sc_object	5037	2233	1	33	293T_1	0.305556
	V199	sc_object	12621	3346	1	33	293T_1	0.416667
	V200	sc_object	29657	4532	1	33	293T_1	0.5
	V201	sc_object	20467	4011	1	33	293T_1	0.416667
	V202	sc_object	12993	3328	1	33	293T_1	0.388889
	V203	sc_object	9376	2742	1	33	293T_1	0.333333
	V204	sc_object	20532	4108	1	33	293T_1	0.638889
	V205	sc_object	14836	3456	1	33	293T_1	0.472222
	V206	sc_object	10737	2813	1	33	293T_1	0.305556
	V207	sc_object	22379	4567	1	33	293T_1	0.5
	V208	sc_object	10685	2780	1	33	293T_1	0.361111
	V209	sc_object	11778	3231	1	33	293T_1	0.5
	V210	sc_object	24298	4037	1	33	293T_1	0.472222
	V211	sc_object	26580	4941	1	33	293T_1	0.416667
	V212	sc_object	18835	3978	1	33	293T_1	0.5
	V213	sc_object	25972	4517	1	33	293T_1	0.388889
	V214	sc_object	16299	3563	1	33	293T_1	0.444444
	V215	sc_object	10605	3054	1	33	293T_1	0.444444
	V216	sc_object	17215	3675	1	33	293T_1	0.361111
	V217	sc_object	13125	3363	1	33	293T_1	0.5
	V218	sc_object	24154	4495	1	33	293T_1	0.416667
	V219	sc_object	16184	3708	1	33	293T_1	0.361111
	V220	sc_object	28998	4575	1	33	293T_1	0.416667
	V221	sc_object	12466	3295	1	33	293T_1	0.444444
	V222	sc_object	29561	4544	1	33	293T_1	0.416667
	V223	sc_object	16715	3409	1	33	293T_1	0.472222
	V224	sc_object	19344	4063	1	33	293T_1	0.527778
	V225	sc_object	16846	3875	1	33	293T_1	0.361111
	V226	sc_object	6266	2091	1	33	293T_1	0.305556
	V227	sc_object	16962	3395	1	33	293T_1	0.333333
	V228	sc_object	23718	4222	1	33	293T_1	0.611111
	V229	sc_object	16352	3598	1	33	293T_1	0.361111
	V230	sc_object	33221	4781	1	33	293T_1	0.527778
	V231	sc_object	14349	3351	1	33	293T_1	0.333333
	V232	sc_object	11752	3027	1	33	293T_1	0.416667
	V233	sc_object	4732	1723	1	33	293T_1	0.305556
	V234	sc_object	19606	3931	1	33	293T_1	0.416667
	V235	sc_object	14575	3363	1	33	293T_1	0.305556
	V236	sc_object	13038	3151	1	33	293T_1	0.416667
	V237	sc_object	11919	3225	1	33	293T_1	0.361111
	V238	sc_object	12195	3061	1	33	293T_1	0.388889
	V239	sc_object	10207	2857	1	33	293T_1	0.305556
	V240	sc_object	19277	3865	1	33	293T_1	0.472222
	V241	sc_object	18001	3879	1	33	293T_1	0.305556
	V242	sc_object	26868	4266	1	33	293T_1	0.472222
	V243	sc_object	14196	3263	1	33	293T_1	0.444444
	V244	sc_object	4259	1731	1	33	293T_1	0.333333
	V245	sc_object	12236	3153	1	33	293T_1	0.388889
	V246	sc_object	17272	3725	1	33	293T_1	0.333333
	V247	sc_object	13862	3552	1	33	293T_1	0.5
	V248	sc_object	20134	4203	1	33	293T_1	0.444444
	V249	sc_object	14198	3446	1	33	293T_1	0.388889
	V250	sc_object	11899	3120	1	33	293T_1	0.388889
	V251	sc_object	22426	4130	1	33	293T_1	0.5
	V252	sc_object	13053	3319	1	33	293T_1	0.305556
	V253	sc_object	15665	3584	1	33	293T_1	0.361111
	V254	sc_object	8852	2728	1	33	293T_1	0.416667
	V255	sc_object	14754	3554	1	33	293T_1	0.444444
	V256	sc_object	17182	3759	1	33	293T_1	0.444444
	V257	sc_object	16976	3551	1	33	293T_1	0.333333
	V258	sc_object	17436	3875	1	33	293T_1	0.305556
	V259	sc_object	13984	3191	1	33	293T_1	0.472222
	V260	sc_object	22800	4228	1	33	293T_1	0.388889
	V261	sc_object	24672	4370	1	33	293T_1	0.333333
	V262	sc_object	13804	3564	1	33	293T_1	0.444444
	V263	sc_object	11873	2790	1	33	293T_1	0.361111
	V264	sc_object	14651	3521	1	33	293T_1	0.416667
	V265	sc_object	16043	3379	1	33	293T_1	0.472222
	V266	sc_object	19059	3901	1	33	293T_1	0.5
	V267	sc_object	10343	3140	1	33	293T_1	0.361111
	V268	sc_object	30580	4753	1	33	293T_1	0.444444
	V269	sc_object	27726	4491	1	33	293T_1	0.444444
	V270	sc_object	10702	2822	1	33	293T_1	0.444444
	V271	sc_object	18612	4019	1	33	293T_1	0.416667
	V272	sc_object	9216	2879	1	33	293T_1	0.361111
	V273	sc_object	15814	3534	1	33	293T_1	0.416667
	V274	sc_object	18906	3841	1	33	293T_1	0.5
	V275	sc_object	26491	4863	1	33	293T_1	0.527778
	V276	sc_object	12671	3052	1	33	293T_1	0.416667
	V277	sc_object	16217	3557	1	33	293T_1	0.444444
	V278	sc_object	16057	3544	1	33	293T_1	0.305556
	V279	sc_object	18244	3956	1	33	293T_1	0.416667
	V280	sc_object	33142	5099	1	33	293T_1	0.527778
	V281	sc_object	14597	3332	1	33	293T_1	0.305556
	V282	sc_object	18182	3745	1	33	293T_1	0.527778
	V283	sc_object	32192	4872	1	33	293T_1	0.555556
	V284	sc_object	8292	2525	1	33	293T_1	0.333333
	V285	sc_object	19310	4005	1	33	293T_1	0.5
	V286	sc_object	15169	3601	1	33	293T_1	0.388889
	V287	sc_object	24255	4136	1	33	293T_1	0.416667
	V288	sc_object	20587	3818	1	33	293T_1	0.305556
	V289	sc_object	13783	3517	1	33	293T_1	0.333333
	V290	sc_object	11902	3179	1	33	293T_1	0.305556
	V291	sc_object	13219	3338	1	33	293T_1	0.5
	V292	sc_object	12186	2985	1	33	293T_1	0.388889
	V293	sc_object	12495	3209	1	33	293T_1	0.305556
	V294	sc_object	18342	3873	1	33	293T_1	0.361111
	V295	sc_object	19247	4002	1	33	293T_1	0.555556
	V296	sc_object	12397	3243	1	33	293T_1	0.444444
	V297	sc_object	8524	2404	1	33	293T_1	0.333333
	V298	sc_object	16265	3885	1	33	293T_1	0.416667
	V299	sc_object	16250	3449	1	33	293T_1	0.527778
	V300	sc_object	19363	3864	1	33	293T_1	0.527778
	V301	sc_object	20964	4106	1	33	293T_1	0.5
	V302	sc_object	16314	3590	1	33	293T_1	0.333333
	V303	sc_object	21591	4261	1	33	293T_1	0.416667
	V304	sc_object	14060	3148	1	33	293T_1	0.333333
	V305	sc_object	28998	4556	1	33	293T_1	0.472222
	V306	sc_object	5900	2010	1	33	293T_1	0.361111
	V307	sc_object	4004	1715	1	33	293T_1	0.305556
	V308	sc_object	20949	3781	1	33	293T_1	0.388889
	V309	sc_object	14164	3399	1	33	293T_1	0.5
	V310	sc_object	30360	4955	1	33	293T_1	0.583333
	V311	sc_object	11572	3187	1	33	293T_1	0.472222
	V312	sc_object	16814	3495	1	33	293T_1	0.388889
	V313	sc_object	15106	3582	1	33	293T_1	0.333333
	V314	sc_object	18250	3756	1	33	293T_1	0.305556
	V315	sc_object	13815	3559	1	33	293T_1	0.305556
	V316	sc_object	15497	3927	1	33	293T_1	0.416667
	V317	sc_object	9182	2811	1	33	293T_1	0.416667
	V318	sc_object	29383	4426	1	33	293T_1	0.472222
	V319	sc_object	8970	2667	1	33	293T_1	0.416667
	V320	sc_object	17468	3726	1	33	293T_1	0.305556
	V321	sc_object	23304	4275	1	33	293T_1	0.333333
	V322	sc_object	15219	3477	1	33	293T_1	0.361111
	V323	sc_object	23541	4897	1	33	293T_1	0.472222
	V324	sc_object	15205	3640	1	33	293T_1	0.361111
	V325	sc_object	13475	3363	1	33	293T_1	0.388889
	V326	sc_object	12617	3145	1	33	293T_1	0.472222
	V327	sc_object	14960	3761	1	33	293T_1	0.361111
	V328	sc_object	23062	4433	1	33	293T_1	0.416667
	V329	sc_object	19189	3854	1	33	293T_1	0.361111
	V330	sc_object	10712	2880	1	33	293T_1	0.361111
	V331	sc_object	5688	1986	1	33	293T_1	0.361111
	V332	sc_object	14056	3443	1	33	293T_1	0.444444
	V333	sc_object	9069	2622	1	33	293T_1	0.361111
	V334	sc_object	19831	4015	1	33	293T_1	0.666667
	V335	sc_object	35480	5203	1	33	293T_1	0.5
	V336	sc_object	13265	3327	1	33	293T_1	0.361111
	V337	sc_object	13776	3522	1	33	293T_1	0.333333
	V338	sc_object	15873	3557	1	33	293T_1	0.305556
	V339	sc_object	15587	3422	1	33	293T_1	0.333333
	V340	sc_object	17814	3805	1	33	293T_1	0.388889
	V341	sc_object	17180	3700	1	33	293T_1	0.5
	V342	sc_object	14447	3407	1	33	293T_1	0.305556
	V343	sc_object	36257	4881	1	33	293T_1	0.472222
	V344	sc_object	12522	3022	1	33	293T_1	0.361111
	V345	sc_object	16630	3801	1	33	293T_1	0.444444
	V346	sc_object	22312	4368	1	33	293T_1	0.444444
	V347	sc_object	14295	3269	1	33	293T_1	0.416667
	V348	sc_object	10835	3043	1	33	293T_1	0.388889
	V349	sc_object	20263	4310	1	33	293T_1	0.416667
	V350	sc_object	15434	3868	1	33	293T_1	0.333333
	V351	sc_object	28777	5063	1	33	293T_1	0.666667
	V352	sc_object	17456	4263	1	33	293T_1	0.305556
	V353	sc_object	14970	3560	1	33	293T_1	0.5
	V354	sc_object	21709	4185	1	33	293T_1	0.444444
	V355	sc_object	24447	4081	1	33	293T_1	0.361111
	V356	sc_object	9257	2987	1	33	293T_1	0.333333
	V357	sc_object	23222	3916	1	33	293T_1	0.444444
	V358	sc_object	34192	4961	1	33	293T_1	0.416667
	V359	sc_object	13151	3241	1	33	293T_1	0.333333
	V360	sc_object	10683	2950	1	33	293T_1	0.388889
	V361	sc_object	14641	3306	1	33	293T_1	0.416667
	V362	sc_object	15843	3471	1	33	293T_1	0.305556
	V363	sc_object	26720	4367	1	33	293T_1	0.5
	V364	sc_object	5812	2091	1	33	293T_1	0.305556
	V365	sc_object	21061	4654	1	33	293T_1	0.361111
	V366	sc_object	13577	3117	1	33	293T_1	0.305556
	V367	sc_object	12367	3080	1	33	293T_1	0.305556
	V368	sc_object	18082	4041	1	33	293T_1	0.472222
	V369	sc_object	37754	5033	1	33	293T_1	0.5
	V370	sc_object	22386	4016	1	33	293T_1	0.472222
	V371	sc_object	13600	3294	1	33	293T_1	0.388889
	V372	sc_object	24270	4302	1	33	293T_1	0.361111
	V373	sc_object	12724	3440	1	33	293T_1	0.444444
	V374	sc_object	9259	2772	1	33	293T_1	0.361111
	V375	sc_object	19246	4026	1	33	293T_1	0.416667
	V376	sc_object	17395	3858	1	33	293T_1	0.361111
	V377	sc_object	22479	3964	1	33	293T_1	0.416667
	V378	sc_object	25598	4670	1	33	293T_1	0.555556
	V379	sc_object	14539	3379	1	1125	293T_2	0.805556
	V380	sc_object	33127	5553	1	33	293T_1	0.555556
	V381	sc_object	46745	5399	1	33	293T_1	0.583333
	V382	sc_object	10062	3069	1	33	293T_1	0.333333
	V383	sc_object	15851	3678	1	33	293T_1	0.388889
	V384	sc_object	13171	3520	1	33	293T_1	0.361111
	V385	sc_object	9393	2954	1	33	293T_1	0.361111
	V386	sc_object	17514	3684	1	33	293T_1	0.444444
	V387	sc_object	12486	3347	1	33	293T_1	0.333333
	V388	sc_object	9942	2657	1	33	293T_1	0.333333
	V389	sc_object	13020	3153	1	33	293T_1	0.388889
	V390	sc_object	16973	3734	1	33	293T_1	0.333333
	V391	sc_object	26214	4612	1	33	293T_1	0.361111
	V392	sc_object	10056	2801	1	33	293T_1	0.333333
	V393	sc_object	17680	3802	1	33	293T_1	0.305556
	V394	sc_object	28578	4562	1	33	293T_1	0.416667
	V395	sc_object	17360	3899	1	33	293T_1	0.555556
	V396	sc_object	30045	4534	1	33	293T_1	0.5
	V397	sc_object	25597	4710	1	33	293T_1	0.527778
	V398	sc_object	23063	4659	1	33	293T_1	0.444444
	V399	sc_object	19680	3892	1	33	293T_1	0.527778
	V400	sc_object	18507	3811	1	33	293T_1	0.388889
	V401	sc_object	14126	3682	1	33	293T_1	0.305556
	V402	sc_object	16121	3681	1	33	293T_1	0.444444
	V403	sc_object	7825	2435	1	33	293T_1	0.361111
	V404	sc_object	13347	3216	1	33	293T_1	0.388889
	V405	sc_object	4814	1819	1	1125	293T_2	0.722222
	V406	sc_object	6633	1965	1	33	293T_1	0.361111
	V407	sc_object	14572	3453	1	33	293T_1	0.416667
	V408	sc_object	13395	3347	1	33	293T_1	0.305556
	V409	sc_object	9841	3058	1	33	293T_1	0.305556
	V410	sc_object	23997	4305	1	33	293T_1	0.333333
	V411	sc_object	22601	4188	1	33	293T_1	0.444444
	V412	sc_object	13913	3420	1	33	293T_1	0.5
	V413	sc_object	14632	3751	1	33	293T_1	0.333333
	V414	sc_object	10403	3142	1	33	293T_1	0.361111
	V415	sc_object	18702	3604	1	33	293T_1	0.527778
	V416	sc_object	9471	2743	1	33	293T_1	0.333333
	V417	sc_object	39031	5512	1	33	293T_1	0.555556
	V418	sc_object	20098	3897	1	33	293T_1	0.472222
	V419	sc_object	15183	3568	1	33	293T_1	0.388889
	V420	sc_object	17965	3667	1	33	293T_1	0.305556
	V421	sc_object	19868	3971	1	33	293T_1	0.305556
	V422	sc_object	16082	3629	1	33	293T_1	0.361111
	V423	sc_object	15897	3493	1	33	293T_1	0.388889
	V424	sc_object	19636	3734	1	33	293T_1	0.555556
	V425	sc_object	17288	3564	1	33	293T_1	0.361111
	V426	sc_object	25263	4751	1	33	293T_1	0.5
	V427	sc_object	13809	3470	1	33	293T_1	0.527778
	V428	sc_object	13639	3550	1	33	293T_1	0.388889
	V429	sc_object	21830	4140	1	33	293T_1	0.388889
	V430	sc_object	13929	3418	1	33	293T_1	0.527778
	V431	sc_object	4686	1881	1	33	293T_1	0.305556
	V432	sc_object	11699	3019	1	33	293T_1	0.527778
	V433	sc_object	21912	4111	1	33	293T_1	0.527778
	V434	sc_object	14836	3654	1	33	293T_1	0.416667
	V435	sc_object	4630	1938	1	33	293T_1	0.333333
	V436	sc_object	13151	3068	1	33	293T_1	0.305556
	V437	sc_object	22929	4493	1	33	293T_1	0.611111
	V438	sc_object	20680	4435	1	33	293T_1	0.694444
	V439	sc_object	14329	3287	1	33	293T_1	0.361111
	V440	sc_object	19761	4224	1	33	293T_1	0.361111
	V441	sc_object	17389	3756	1	33	293T_1	0.583333
	V442	sc_object	11527	3118	1	33	293T_1	0.333333
	V443	sc_object	12561	3255	1	33	293T_1	0.305556
	V444	sc_object	43754	5492	1	33	293T_1	0.555556
	V445	sc_object	16181	3684	1	33	293T_1	0.416667
	V446	sc_object	12571	3372	1	33	293T_1	0.361111
	V447	sc_object	37320	5239	1	33	293T_1	0.527778
	V448	sc_object	29495	5468	1	33	293T_1	0.555556
	V449	sc_object	12470	3043	1	33	293T_1	0.5
	V450	sc_object	21637	4102	1	33	293T_1	0.361111
	V451	sc_object	15798	3686	1	33	293T_1	0.472222
	V452	sc_object	23933	4100	1	33	293T_1	0.333333
	V453	sc_object	15154	3658	1	33	293T_1	0.527778
	V454	sc_object	17055	3723	1	33	293T_1	0.472222
	V455	sc_object	22238	4483	1	33	293T_1	0.333333
	V456	sc_object	24962	4737	1	33	293T_1	0.555556
	V457	sc_object	36738	4887	1	33	293T_1	0.5
	V458	sc_object	15057	3639	1	33	293T_1	0.555556
	V459	sc_object	21445	3992	1	33	293T_1	0.333333
	V460	sc_object	23209	4283	1	33	293T_1	0.527778
	V461	sc_object	8883	2644	1	33	293T_1	0.361111
	V462	sc_object	19491	3901	1	33	293T_1	0.333333
	V463	sc_object	28832	4948	1	33	293T_1	0.722222
	V464	sc_object	34516	4847	1	33	293T_1	0.472222
	V465	sc_object	26144	4511	1	33	293T_1	0.638889
	V466	sc_object	17930	4129	1	33	293T_1	0.388889
	V467	sc_object	13701	4070	1	33	293T_1	0.305556
	V468	sc_object	15495	3580	1	33	293T_1	0.333333
	V469	sc_object	8472	2826	1	33	293T_1	0.333333
	V470	sc_object	17971	4219	1	33	293T_1	0.305556
	V471	sc_object	21723	4131	1	33	293T_1	0.388889
	V472	sc_object	16953	3781	1	33	293T_1	0.305556
	V473	sc_object	27838	4543	1	33	293T_1	0.472222
	V474	sc_object	11656	3013	1	33	293T_1	0.388889
	V475	sc_object	13820	3570	1	33	293T_1	0.305556
	V476	sc_object	23333	4245	1	33	293T_1	0.333333
	V477	sc_object	16365	3508	1	33	293T_1	0.388889
	V478	sc_object	11457	2751	1	33	293T_1	0.416667
	V479	sc_object	4594	1701	1	1125	293T_2	0.861111
	V480	sc_object	12369	3119	1	33	293T_1	0.444444
	V481	sc_object	15680	3393	1	33	293T_1	0.305556
	V482	sc_object	12896	3341	1	33	293T_1	0.333333
	V483	sc_object	11177	2836	1	33	293T_1	0.444444
	V484	sc_object	16291	3753	1	33	293T_1	0.527778
	V485	sc_object	15320	3578	1	33	293T_1	0.527778
	V486	sc_object	12870	3103	1	33	293T_1	0.472222
	V487	sc_object	8386	2400	1	33	293T_1	0.416667
	V488	sc_object	20967	4072	1	33	293T_1	0.416667
	V489	sc_object	39081	5094	1	33	293T_1	0.555556
	V490	sc_object	13751	3521	1	33	293T_1	0.416667
	V491	sc_object	24794	5045	1	33	293T_1	0.388889
	V492	sc_object	11688	3318	1	33	293T_1	0.583333
	V493	sc_object	14559	3590	1	33	293T_1	0.444444
	V494	sc_object	13797	3562	1	33	293T_1	0.361111
	V495	sc_object	14889	3915	1	33	293T_1	0.388889
	V496	sc_object	12489	3293	1	33	293T_1	0.388889
	V497	sc_object	12855	3422	1	33	293T_1	0.333333
	V498	sc_object	9298	2798	1	33	293T_1	0.361111
	V499	sc_object	25326	4399	1	33	293T_1	0.388889
	V500	sc_object	16855	3603	1	33	293T_1	0.416667
	V501	sc_object	9477	2867	1	33	293T_1	0.583333
	V502	sc_object	9348	3091	1	33	293T_1	0.333333
	V503	sc_object	12511	3030	1	33	293T_1	0.416667
	V504	sc_object	32206	4970	1	33	293T_1	0.472222
	V505	sc_object	31824	5301	1	33	293T_1	0.305556
	V506	sc_object	11182	2966	1	33	293T_1	0.333333
	V507	sc_object	9795	2940	1	33	293T_1	0.333333
	V508	sc_object	6418	2127	1	33	293T_1	0.416667
	V509	sc_object	33994	5085	1	33	293T_1	0.444444
	V510	sc_object	17919	3724	1	33	293T_1	0.416667
	V511	sc_object	15460	3837	1	33	293T_1	0.305556
	V512	sc_object	17368	3822	1	33	293T_1	0.444444
	V513	sc_object	18797	4143	1	33	293T_1	0.333333
	V514	sc_object	6798	2324	1	33	293T_1	0.333333
	V515	sc_object	14236	3378	1	33	293T_1	0.333333
	V516	sc_object	12667	3368	1	33	293T_1	0.388889
	V517	sc_object	25795	4264	1	33	293T_1	0.444444
	V518	sc_object	10848	3159	1	33	293T_1	0.361111
	V519	sc_object	13761	3454	1	33	293T_1	0.555556
	V520	sc_object	11327	3267	1	33	293T_1	0.444444
	V521	sc_object	29927	4570	1	33	293T_1	0.416667
	V522	sc_object	10609	3128	1	33	293T_1	0.388889
	V523	sc_object	26472	4318	1	33	293T_1	0.388889
	V524	sc_object	18192	4077	1	33	293T_1	0.361111
	V525	sc_object	15306	3443	1	33	293T_1	0.416667
	V526	sc_object	11095	2942	1	33	293T_1	0.416667
	V527	sc_object	16584	3926	1	33	293T_1	0.361111
	V528	sc_object	13463	3255	1	33	293T_1	0.555556
	V529	sc_object	22107	4179	1	33	293T_1	0.388889
	V530	sc_object	11892	2893	1	33	293T_1	0.388889
	V531	sc_object	11880	3277	1	33	293T_1	0.361111
	V532	sc_object	12448	3171	1	33	293T_1	0.305556
	V533	sc_object	15017	3678	1	33	293T_1	0.444444
	V534	sc_object	15253	3508	1	33	293T_1	0.444444
	V535	sc_object	13830	3405	1	33	293T_1	0.333333
	V536	sc_object	10873	2878	1	33	293T_1	0.444444
	V537	sc_object	15627	3766	1	33	293T_1	0.527778
	V538	sc_object	11951	3224	1	33	293T_1	0.333333
	V539	sc_object	15870	3582	1	33	293T_1	0.388889
	V540	sc_object	10997	3014	1	33	293T_1	0.388889
	V541	sc_object	9678	3098	1	33	293T_1	0.305556
	V542	sc_object	15372	3728	1	33	293T_1	0.444444
	V543	sc_object	17883	3750	1	33	293T_1	0.555556
	V544	sc_object	14687	3691	1	33	293T_1	0.361111
	V545	sc_object	10194	2835	1	33	293T_1	0.333333
	V546	sc_object	14569	3574	1	33	293T_1	0.444444
	V547	sc_object	22476	4572	1	33	293T_1	0.555556
	V548	sc_object	9436	2904	1	33	293T_1	0.361111
	V549	sc_object	12628	3407	1	33	293T_1	0.333333
	V550	sc_object	15808	3416	1	33	293T_1	0.388889
	V551	sc_object	26773	4610	1	33	293T_1	0.444444
	V552	sc_object	20934	4013	1	33	293T_1	0.444444
	V553	sc_object	11036	3091	1	33	293T_1	0.333333
	V554	sc_object	15158	3549	1	33	293T_1	0.388889
	V555	sc_object	16403	3531	1	33	293T_1	0.5
	V556	sc_object	24704	4478	1	33	293T_1	0.527778
	V557	sc_object	12944	3354	1	33	293T_1	0.388889
	V558	sc_object	10938	3234	1	33	293T_1	0.333333
	V559	sc_object	16161	3576	1	33	293T_1	0.361111
	V560	sc_object	12943	3107	1	33	293T_1	0.361111
	V561	sc_object	21556	3960	1	33	293T_1	0.527778
	V562	sc_object	31336	5034	1	33	293T_1	0.361111
	V563	sc_object	12705	3348	1	33	293T_1	0.444444
	V564	sc_object	12901	3163	1	33	293T_1	0.444444
	V565	sc_object	15715	3574	1	33	293T_1	0.444444
	V566	sc_object	17926	3794	1	33	293T_1	0.416667
	V567	sc_object	8572	2808	1	33	293T_1	0.416667
	V568	sc_object	19920	4069	1	33	293T_1	0.611111
	V569	sc_object	23355	4244	1	33	293T_1	0.527778
	V570	sc_object	12725	3237	1	33	293T_1	0.388889
	V571	sc_object	15819	3526	1	33	293T_1	0.444444
	V572	sc_object	22672	4169	1	33	293T_1	0.527778
	V573	sc_object	7984	2553	1	33	293T_1	0.333333
	V574	sc_object	15319	3597	1	33	293T_1	0.527778
	V575	sc_object	15854	3837	1	33	293T_1	0.666667
	V576	sc_object	14420	3481	1	33	293T_1	0.388889
	V577	sc_object	14427	3452	1	33	293T_1	0.388889
	V578	sc_object	8769	2825	1	33	293T_1	0.361111
	V579	sc_object	20840	4052	1	33	293T_1	0.333333
	V580	sc_object	15479	3627	1	33	293T_1	0.388889
	V581	sc_object	18747	3707	1	33	293T_1	0.444444
	V582	sc_object	16166	3704	1	33	293T_1	0.5
	V583	sc_object	9186	2887	1	33	293T_1	0.416667
	V584	sc_object	20085	3793	1	33	293T_1	0.388889
	V585	sc_object	19114	3625	1	33	293T_1	0.472222
	V586	sc_object	14184	3444	1	33	293T_1	0.5
	V587	sc_object	13920	3262	1	33	293T_1	0.333333
	V588	sc_object	19186	3900	1	33	293T_1	0.472222
	V589	sc_object	8867	2694	1	33	293T_1	0.361111
	V590	sc_object	16577	3565	1	33	293T_1	0.5
	V591	sc_object	11670	3133	1	33	293T_1	0.416667
	V592	sc_object	14368	3510	1	33	293T_1	0.555556
	V593	sc_object	21635	3787	1	33	293T_1	0.5
	V594	sc_object	15364	3771	1	33	293T_1	0.555556
	V595	sc_object	25326	4907	1	33	293T_1	0.583333
	V596	sc_object	24751	4230	1	33	293T_1	0.5
	V597	sc_object	16839	3606	1	33	293T_1	0.527778
	V598	sc_object	14339	3730	1	33	293T_1	0.361111
	V599	sc_object	11177	2952	1	33	293T_1	0.388889
	V600	sc_object	14796	3423	1	33	293T_1	0.416667
	V601	sc_object	11156	3441	1	33	293T_1	0.388889
	V602	sc_object	22424	4488	1	33	293T_1	0.416667
	V603	sc_object	24492	4348	1	33	293T_1	0.444444
	V604	sc_object	19250	4452	1	33	293T_1	0.388889
	V605	sc_object	26242	4430	1	33	293T_1	0.333333
	V606	sc_object	18363	3833	1	33	293T_1	0.305556
	V607	sc_object	12361	3353	1	33	293T_1	0.333333
	V608	sc_object	18473	3961	1	33	293T_1	0.361111
	V609	sc_object	17514	3865	1	33	293T_1	0.444444
	V610	sc_object	16575	3986	1	33	293T_1	0.472222
	V611	sc_object	5572	1969	1	33	293T_1	0.305556
	V612	sc_object	19644	3505	1	33	293T_1	0.527778
	V613	sc_object	12600	3339	1	33	293T_1	0.416667
	V614	sc_object	12289	3032	1	33	293T_1	0.388889
	V615	sc_object	15102	3523	1	33	293T_1	0.361111
	V616	sc_object	15946	3583	1	33	293T_1	0.333333
	V617	sc_object	19255	4122	1	33	293T_1	0.361111
	V618	sc_object	21507	4279	1	33	293T_1	0.416667
	V619	sc_object	9145	2741	1	33	293T_1	0.388889
	V620	sc_object	17239	3475	1	33	293T_1	0.5
	V621	sc_object	39026	5314	1	33	293T_1	0.361111
	V622	sc_object	14533	3524	1	33	293T_1	0.333333
	V623	sc_object	13027	3441	1	33	293T_1	0.416667
	V624	sc_object	22344	4336	1	33	293T_1	0.333333
	V625	sc_object	15692	3407	1	33	293T_1	0.388889
	V626	sc_object	19521	3876	1	33	293T_1	0.444444
	V627	sc_object	14799	3428	1	33	293T_1	0.333333
	V628	sc_object	16531	3621	1	33	293T_1	0.333333
	V629	sc_object	9772	2821	1	33	293T_1	0.305556
	V630	sc_object	13987	3435	1	33	293T_1	0.305556
	V631	sc_object	18138	3888	1	33	293T_1	0.388889
	V632	sc_object	13801	3528	1	33	293T_1	0.305556
	V633	sc_object	21201	3980	1	33	293T_1	0.5
	V634	sc_object	14456	3521	1	33	293T_1	0.361111
	V635	sc_object	15841	3682	1	33	293T_1	0.444444
	V636	sc_object	13432	3325	1	33	293T_1	0.361111
	V637	sc_object	7098	2565	1	33	293T_1	0.333333
	V638	sc_object	13881	3325	1	33	293T_1	0.361111
	V639	sc_object	23370	4322	1	33	293T_1	0.416667
	V640	sc_object	25512	4507	1	33	293T_1	0.416667
	V641	sc_object	12664	3377	1	33	293T_1	0.305556
	V642	sc_object	19962	4362	1	33	293T_1	0.444444
	V643	sc_object	19126	4267	1	33	293T_1	0.527778
	V644	sc_object	22994	4425	1	33	293T_1	0.388889
	V645	sc_object	15139	3419	1	33	293T_1	0.416667
	V646	sc_object	12772	3097	1	33	293T_1	0.388889
	V647	sc_object	16637	3387	1	33	293T_1	0.444444
	V648	sc_object	12756	3297	1	33	293T_1	0.333333
	V649	sc_object	26914	4492	1	33	293T_1	0.444444
	V650	sc_object	23556	4325	1	33	293T_1	0.361111
	V651	sc_object	6894	2257	1	33	293T_1	0.416667
	V652	sc_object	24233	4442	1	33	293T_1	0.388889
	V653	sc_object	11760	3063	1	33	293T_1	0.388889
	V654	sc_object	20009	4046	1	33	293T_1	0.444444
	V655	sc_object	28410	4722	1	33	293T_1	0.388889
	V656	sc_object	11355	3162	1	33	293T_1	0.444444
	V657	sc_object	17000	3878	1	33	293T_1	0.416667
	V658	sc_object	19774	4297	1	33	293T_1	0.388889
	V659	sc_object	13828	3313	1	33	293T_1	0.361111
	V660	sc_object	16301	3833	1	33	293T_1	0.388889
	V661	sc_object	10668	2892	1	33	293T_1	0.333333
	V662	sc_object	21135	4123	1	33	293T_1	0.444444
	V663	sc_object	13404	3270	1	33	293T_1	0.361111
	V664	sc_object	18659	4177	1	33	293T_1	0.388889
	V665	sc_object	7569	2163	1	33	293T_1	0.333333
	V666	sc_object	12651	3284	1	33	293T_1	0.305556
	V667	sc_object	11944	3124	1	33	293T_1	0.388889
	V668	sc_object	33088	4900	1	33	293T_1	0.416667
	V669	sc_object	20009	4273	1	33	293T_1	0.388889
	V670	sc_object	21589	4083	1	33	293T_1	0.611111
	V671	sc_object	6263	2224	1	33	293T_1	0.361111
	V672	sc_object	19127	3943	1	33	293T_1	0.361111
	V673	sc_object	19374	4255	1	33	293T_1	0.472222
	V674	sc_object	21463	4292	1	33	293T_1	0.583333
	V675	sc_object	11528	3070	1	33	293T_1	0.388889
	V676	sc_object	17857	4048	1	33	293T_1	0.416667
	V677	sc_object	15902	3617	1	33	293T_1	0.333333
	V678	sc_object	13230	3316	1	33	293T_1	0.333333
	V679	sc_object	10602	3026	1	33	293T_1	0.388889
	V680	sc_object	20995	4109	1	33	293T_1	0.527778
	V681	sc_object	13899	3352	1	33	293T_1	0.388889
	V682	sc_object	11986	3104	1	33	293T_1	0.527778
	V683	sc_object	19583	4090	1	33	293T_1	0.5
	V684	sc_object	20424	4007	1	33	293T_1	0.472222
	V685	sc_object	12409	3466	1	33	293T_1	0.361111
	V686	sc_object	12722	3205	1	33	293T_1	0.388889
	V687	sc_object	8915	2617	1	33	293T_1	0.527778
	V688	sc_object	13922	3280	1	33	293T_1	0.5
	V689	sc_object	16008	3552	1	33	293T_1	0.333333
	V690	sc_object	10564	3090	1	33	293T_1	0.388889
	V691	sc_object	17580	3813	1	33	293T_1	0.333333
	V692	sc_object	22733	4068	1	33	293T_1	0.444444
	V693	sc_object	15040	3362	1	33	293T_1	0.472222
	V694	sc_object	29852	4715	1	33	293T_1	0.388889
	V695	sc_object	8614	2946	1	33	293T_1	0.444444
	V696	sc_object	22245	4089	1	33	293T_1	0.444444
	V697	sc_object	8282	2622	1	33	293T_1	0.361111
	V698	sc_object	13241	3544	1	33	293T_1	0.333333
	V699	sc_object	13178	3499	1	33	293T_1	0.416667
	V700	sc_object	15949	3777	1	33	293T_1	0.333333
	V701	sc_object	20916	4065	1	33	293T_1	0.416667
	V702	sc_object	11511	3070	1	33	293T_1	0.472222
	V703	sc_object	13297	3434	1	33	293T_1	0.361111
	V704	sc_object	9242	2435	1	33	293T_1	0.416667
	V705	sc_object	17442	3668	1	33	293T_1	0.416667
	V706	sc_object	10649	2978	1	33	293T_1	0.444444
	V707	sc_object	11663	3060	1	33	293T_1	0.305556
	V708	sc_object	15707	3750	1	33	293T_1	0.527778
	V709	sc_object	14884	3437	1	33	293T_1	0.472222
	V710	sc_object	6337	2054	1	1125	293T_2	0.777778
	V711	sc_object	16540	3772	1	33	293T_1	0.416667
	V712	sc_object	7637	2447	1	33	293T_1	0.333333
	V713	sc_object	22901	4038	1	33	293T_1	0.388889
	V714	sc_object	18019	3633	1	33	293T_1	0.388889
	V715	sc_object	13073	3330	1	33	293T_1	0.416667
	V716	sc_object	23077	4817	1	33	293T_1	0.444444
	V717	sc_object	8370	2814	1	33	293T_1	0.333333
	V718	sc_object	12731	3121	1	33	293T_1	0.416667
	V719	sc_object	14483	3373	1	33	293T_1	0.305556
	V720	sc_object	18595	4036	1	33	293T_1	0.444444
	V721	sc_object	26443	4710	1	33	293T_1	0.444444
	V722	sc_object	15293	3560	1	33	293T_1	0.472222
	V723	sc_object	10817	2889	1	33	293T_1	0.416667
	V724	sc_object	14600	3491	1	33	293T_1	0.361111
	V725	sc_object	19016	3871	1	33	293T_1	0.333333
	V726	sc_object	22587	4318	1	33	293T_1	0.416667
	V727	sc_object	29371	4901	1	33	293T_1	0.361111
	V728	sc_object	17266	3656	1	33	293T_1	0.305556
	V729	sc_object	17193	3735	1	33	293T_1	0.305556
	V730	sc_object	11785	3174	1	33	293T_1	0.444444
	V731	sc_object	10640	2939	1	33	293T_1	0.305556
	V732	sc_object	15402	3980	1	33	293T_1	0.361111
	V733	sc_object	20274	3846	1	33	293T_1	0.333333
	V734	sc_object	8233	2515	1	33	293T_1	0.333333
	V735	sc_object	8918	2709	1	33	293T_1	0.305556
	V736	sc_object	17562	3781	1	33	293T_1	0.361111
	V737	sc_object	8426	2735	1	33	293T_1	0.305556
	V738	sc_object	4259	1823	1	33	293T_1	0.333333
	V739	sc_object	31045	4770	1	33	293T_1	0.555556
	V740	sc_object	20320	4012	1	33	293T_1	0.388889
	V741	sc_object	7583	2145	1	33	293T_1	0.416667
	V742	sc_object	12203	3207	1	33	293T_1	0.444444
	V743	sc_object	13639	3356	1	33	293T_1	0.388889
	V744	sc_object	11115	3278	1	33	293T_1	0.472222
	V745	sc_object	5546	2037	1	33	293T_1	0.305556
	V746	sc_object	14192	3414	1	33	293T_1	0.444444
	V747	sc_object	30921	4728	1	33	293T_1	0.583333
	V748	sc_object	35801	5304	1	33	293T_1	0.416667
	V749	sc_object	17277	3573	1	33	293T_1	0.5
	V750	sc_object	5513	2071	1	33	293T_1	0.305556
	V751	sc_object	14155	3222	1	33	293T_1	0.527778
	V752	sc_object	13645	3337	1	33	293T_1	0.472222
	V753	sc_object	20376	4209	1	33	293T_1	0.333333
	V754	sc_object	22201	4316	1	33	293T_1	0.527778
	V755	sc_object	8492	2616	1	33	293T_1	0.444444
	V756	sc_object	17538	3972	1	33	293T_1	0.416667
	V757	sc_object	10469	3086	1	33	293T_1	0.305556
	V758	sc_object	12044	3321	1	33	293T_1	0.416667
	V759	sc_object	15278	3488	1	33	293T_1	0.361111
	V760	sc_object	13638	3285	1	33	293T_1	0.305556
	V761	sc_object	15350	3450	1	33	293T_1	0.5
	V762	sc_object	16722	3836	1	33	293T_1	0.416667
	V763	sc_object	11281	3061	1	33	293T_1	0.611111
	V764	sc_object	11879	3192	1	33	293T_1	0.333333
	V765	sc_object	25860	4606	1	33	293T_1	0.527778
	V766	sc_object	9902	3002	1	33	293T_1	0.361111
	V767	sc_object	12790	3357	1	33	293T_1	0.416667
	V768	sc_object	13703	3492	1	33	293T_1	0.388889
	V769	sc_object	8881	2712	1	33	293T_1	0.388889
	V770	sc_object	18425	3805	1	33	293T_1	0.361111
	V771	sc_object	16811	3947	1	33	293T_1	0.361111
	V772	sc_object	31442	4701	1	33	293T_1	0.416667
	V773	sc_object	14960	3320	1	33	293T_1	0.388889
	V774	sc_object	25612	4606	1	33	293T_1	0.527778
	V775	sc_object	16091	3771	1	33	293T_1	0.361111
	V776	sc_object	19156	4047	1	33	293T_1	0.388889
	V777	sc_object	15288	3657	1	33	293T_1	0.416667
	V778	sc_object	18962	3811	1	33	293T_1	0.416667
	V779	sc_object	15614	3788	1	33	293T_1	0.361111
	V780	sc_object	14295	3130	1	33	293T_1	0.388889
	V781	sc_object	16930	3559	1	33	293T_1	0.416667
	V782	sc_object	18381	3979	1	33	293T_1	0.5
	V783	sc_object	17261	3884	1	33	293T_1	0.388889
	V784	sc_object	15503	3616	1	33	293T_1	0.333333
	V785	sc_object	19984	4220	1	33	293T_1	0.333333
	V786	sc_object	9962	2789	1	33	293T_1	0.472222
	V787	sc_object	15974	3490	1	33	293T_1	0.333333
	V788	sc_object	13134	3486	1	33	293T_1	0.5
	V789	sc_object	12511	2945	1	33	293T_1	0.527778
	V790	sc_object	18135	3838	1	33	293T_1	0.361111
	V791	sc_object	15664	3782	1	33	293T_1	0.333333
	V792	sc_object	16333	3753	1	33	293T_1	0.5
	V793	sc_object	13367	3404	1	33	293T_1	0.416667
	V794	sc_object	12315	3429	1	33	293T_1	0.333333
	V795	sc_object	24698	4887	1	33	293T_1	0.361111
	V796	sc_object	12226	3303	1	33	293T_1	0.361111
	V797	sc_object	11973	3261	1	33	293T_1	0.416667
	V798	sc_object	15359	3647	1	33	293T_1	0.333333
	V799	sc_object	31417	5252	1	33	293T_1	0.472222
	V800	sc_object	11448	3061	1	33	293T_1	0.361111
	V801	sc_object	23610	4286	1	33	293T_1	0.527778
	V802	sc_object	6307	2107	1	33	293T_1	0.333333
	V803	sc_object	12057	3171	1	33	293T_1	0.416667
	V804	sc_object	24510	4717	1	33	293T_1	0.416667
	V805	sc_object	46089	5643	1	33	293T_1	0.361111
	V806	sc_object	8392	2686	1	33	293T_1	0.5
	V807	sc_object	12808	3248	1	33	293T_1	0.361111
	V808	sc_object	11233	3211	1	33	293T_1	0.416667
	V809	sc_object	7755	2279	1	33	293T_1	0.361111
	V810	sc_object	30630	5335	1	33	293T_1	0.472222
	V811	sc_object	19270	3911	1	33	293T_1	0.388889
	V812	sc_object	24790	4218	1	33	293T_1	0.5
	V813	sc_object	18608	3893	1	33	293T_1	0.388889
	V814	sc_object	31113	5174	1	33	293T_1	0.472222
	V815	sc_object	13471	3517	1	33	293T_1	0.416667
	V816	sc_object	14159	3363	1	33	293T_1	0.361111
	V817	sc_object	6086	2173	1	33	293T_1	0.416667
	V818	sc_object	21184	4056	1	33	293T_1	0.305556
	V819	sc_object	8214	2779	1	33	293T_1	0.361111
	V820	sc_object	19738	4058	1	33	293T_1	0.361111
	V821	sc_object	17458	3796	1	33	293T_1	0.5
	V822	sc_object	14269	3520	1	33	293T_1	0.305556
	V823	sc_object	14500	3340	1	33	293T_1	0.305556
	V824	sc_object	10402	3076	1	33	293T_1	0.333333
	V825	sc_object	16227	3699	1	33	293T_1	0.416667
	V826	sc_object	34725	5018	1	33	293T_1	0.444444
	V827	sc_object	18766	4237	1	33	293T_1	0.388889
	V828	sc_object	22848	4283	1	33	293T_1	0.388889
	V829	sc_object	28672	4495	1	33	293T_1	0.472222
	V830	sc_object	24298	4217	1	33	293T_1	0.416667
	V831	sc_object	18251	3737	1	33	293T_1	0.444444
	V832	sc_object	7545	2294	1	33	293T_1	0.333333
	V833	sc_object	19197	3994	1	33	293T_1	0.527778
	V834	sc_object	21937	4250	1	33	293T_1	0.416667
	V835	sc_object	15934	3677	1	33	293T_1	0.416667
	V836	sc_object	25639	4447	1	33	293T_1	0.5
	V837	sc_object	19753	4113	1	33	293T_1	0.305556
	V838	sc_object	14524	3484	1	33	293T_1	0.361111
	V839	sc_object	6821	2230	1	33	293T_1	0.333333
	V840	sc_object	12407	3251	1	33	293T_1	0.333333
	V841	sc_object	16692	3559	1	33	293T_1	0.388889
	V842	sc_object	16321	3553	1	33	293T_1	0.388889
	V843	sc_object	41483	5141	1	33	293T_1	0.5
	V844	sc_object	13995	3340	1	33	293T_1	0.361111
	V845	sc_object	13153	3417	1	33	293T_1	0.305556
	V846	sc_object	14717	3348	1	33	293T_1	0.305556
	V847	sc_object	14705	3501	1	33	293T_1	0.444444
	V848	sc_object	15683	3668	1	33	293T_1	0.361111
	V849	sc_object	19746	4207	1	33	293T_1	0.416667
	V850	sc_object	15473	3629	1	33	293T_1	0.388889
	V851	sc_object	12263	3195	1	33	293T_1	0.333333
	V852	sc_object	13820	3337	1	33	293T_1	0.333333
	V853	sc_object	11918	3151	1	33	293T_1	0.472222
	V854	sc_object	19880	3638	1	33	293T_1	0.527778
	V855	sc_object	19014	3840	1	33	293T_1	0.5
	V856	sc_object	18881	4105	1	33	293T_1	0.333333
	V857	sc_object	20796	3934	1	33	293T_1	0.555556
	V858	sc_object	26965	5023	1	33	293T_1	0.472222
	V859	sc_object	12910	3248	1	33	293T_1	0.388889
	V860	sc_object	13344	3386	1	33	293T_1	0.444444
	V861	sc_object	18985	4028	1	33	293T_1	0.388889
	V862	sc_object	23470	4371	1	33	293T_1	0.333333
	V863	sc_object	8123	2390	1	33	293T_1	0.305556
	V864	sc_object	20120	3965	1	33	293T_1	0.333333
	V865	sc_object	11175	3093	1	33	293T_1	0.333333
	V866	sc_object	12634	3574	1	33	293T_1	0.444444
	V867	sc_object	29450	4826	1	33	293T_1	0.555556
	V868	sc_object	22634	4374	1	33	293T_1	0.416667
	V869	sc_object	13136	3509	1	33	293T_1	0.333333
	V870	sc_object	16411	3769	1	33	293T_1	0.444444
	V871	sc_object	21246	4270	1	33	293T_1	0.416667
	V872	sc_object	7568	2371	1	33	293T_1	0.361111
	V873	sc_object	15986	3630	1	33	293T_1	0.472222
	V874	sc_object	43210	5566	1	33	293T_1	0.5
	V875	sc_object	11921	3332	1	33	293T_1	0.333333
	V876	sc_object	20289	4083	1	33	293T_1	0.388889
	V877	sc_object	20716	4156	1	33	293T_1	0.305556
	V878	sc_object	11250	3003	1	33	293T_1	0.305556
	V879	sc_object	6765	2243	1	33	293T_1	0.416667
	V880	sc_object	20482	4518	1	33	293T_1	0.416667
	V881	sc_object	13643	3502	1	33	293T_1	0.388889
	V882	sc_object	14963	3534	1	33	293T_1	0.416667
	V883	sc_object	16332	3638	1	33	293T_1	0.472222
	V884	sc_object	14783	3379	1	33	293T_1	0.472222
	V885	sc_object	20782	3923	1	33	293T_1	0.416667
	V886	sc_object	21804	4428	1	33	293T_1	0.416667
	V887	sc_object	8525	2393	1	33	293T_1	0.333333
	V888	sc_object	16091	3607	1	33	293T_1	0.5
	V889	sc_object	12837	3389	1	33	293T_1	0.305556
	V890	sc_object	16604	3845	1	33	293T_1	0.388889
	V891	sc_object	19942	4220	1	33	293T_1	0.555556
	V892	sc_object	26078	4891	1	33	293T_1	0.472222
	V893	sc_object	17485	3939	1	33	293T_1	0.388889
	V894	sc_object	20206	4052	1	33	293T_1	0.472222
	V895	sc_object	9445	2764	1	33	293T_1	0.333333
	V896	sc_object	16641	3798	1	33	293T_1	0.527778
	V897	sc_object	8166	2390	1	33	293T_1	0.305556
	V898	sc_object	24051	4194	1	33	293T_1	0.416667
	V899	sc_object	13783	3308	1	33	293T_1	0.388889
	V900	sc_object	23688	4593	1	33	293T_1	0.361111
	V901	sc_object	19636	3937	1	33	293T_1	0.388889
	V902	sc_object	28111	5045	1	33	293T_1	0.555556
	V903	sc_object	10128	3017	1	33	293T_1	0.388889
	V904	sc_object	12428	3335	1	33	293T_1	0.361111
	V905	sc_object	14175	3494	1	33	293T_1	0.333333
	V906	sc_object	14635	3494	1	33	293T_1	0.416667
	V907	sc_object	12489	3406	1	33	293T_1	0.333333
	V908	sc_object	13881	3393	1	33	293T_1	0.361111
	V909	sc_object	17806	3634	1	33	293T_1	0.472222
	V910	sc_object	9130	2673	1	33	293T_1	0.444444
	V911	sc_object	12379	3316	1	33	293T_1	0.361111
	V912	sc_object	21465	4001	1	33	293T_1	0.472222
	V913	sc_object	29108	4649	1	33	293T_1	0.5
	V914	sc_object	14054	3364	1	33	293T_1	0.305556
	V915	sc_object	31228	4649	1	33	293T_1	0.527778
	V916	sc_object	26998	4370	1	33	293T_1	0.388889
	V917	sc_object	23139	4142	1	33	293T_1	0.305556
	V918	sc_object	17616	3818	1	33	293T_1	0.388889
	V919	sc_object	19991	3919	1	33	293T_1	0.388889
	V920	sc_object	15218	3761	1	33	293T_1	0.555556
	V921	sc_object	11921	3257	1	33	293T_1	0.333333
	V922	sc_object	26041	4794	1	33	293T_1	0.5
	V923	sc_object	20774	4137	1	33	293T_1	0.388889
	V924	sc_object	28065	4675	1	33	293T_1	0.388889
	V925	sc_object	16338	3622	1	33	293T_1	0.527778
	V926	sc_object	17321	3790	1	33	293T_1	0.416667
	V927	sc_object	19366	4008	1	33	293T_1	0.527778
	V928	sc_object	14251	3427	1	33	293T_1	0.444444
	V929	sc_object	14008	3776	1	33	293T_1	0.527778
	V930	sc_object	12981	3498	1	33	293T_1	0.5
	V931	sc_object	33669	4698	1	33	293T_1	0.5
	V932	sc_object	12814	3464	1	33	293T_1	0.388889
	V933	sc_object	16668	3769	1	33	293T_1	0.361111
	V934	sc_object	11837	2950	1	33	293T_1	0.333333
	V935	sc_object	28945	4905	1	33	293T_1	0.444444
	V936	sc_object	10681	2894	1	33	293T_1	0.555556
	V937	sc_object	23808	4228	1	33	293T_1	0.472222
	V938	sc_object	6694	2049	1	33	293T_1	0.416667
	V939	sc_object	19820	4181	1	33	293T_1	0.472222
	V940	sc_object	15378	3516	1	33	293T_1	0.472222
	V941	sc_object	15330	3452	1	33	293T_1	0.388889
	V942	sc_object	16026	3787	1	33	293T_1	0.333333
	V943	sc_object	13068	3402	1	33	293T_1	0.388889
	V944	sc_object	16303	3543	1	33	293T_1	0.388889
	V945	sc_object	12520	3201	1	33	293T_1	0.305556
	V946	sc_object	15073	3502	1	33	293T_1	0.583333
	V947	sc_object	18345	3716	1	33	293T_1	0.305556
	V948	sc_object	19844	4049	1	33	293T_1	0.527778
	V949	sc_object	10435	2755	1	33	293T_1	0.416667
	V950	sc_object	16831	3440	1	33	293T_1	0.305556
	V951	sc_object	24466	4722	1	33	293T_1	0.388889
	V952	sc_object	13104	3291	1	33	293T_1	0.527778
	V953	sc_object	13171	3273	1	33	293T_1	0.527778
	V954	sc_object	28607	4818	1	33	293T_1	0.361111
	V955	sc_object	16678	3480	1	33	293T_1	0.472222
	V956	sc_object	16311	3476	1	33	293T_1	0.333333
	V957	sc_object	21188	4204	1	33	293T_1	0.416667
	V958	sc_object	12941	3522	1	33	293T_1	0.361111
	V959	sc_object	13652	3380	1	33	293T_1	0.388889
	V960	sc_object	9909	2955	1	33	293T_1	0.333333
	V961	sc_object	16758	3660	1	33	293T_1	0.5
	V962	sc_object	16687	3546	1	33	293T_1	0.361111
	V963	sc_object	12495	3047	1	33	293T_1	0.333333
	V964	sc_object	29642	4643	1	33	293T_1	0.472222
	V965	sc_object	13463	3224	1	33	293T_1	0.5
	V966	sc_object	14997	3794	1	33	293T_1	0.361111
	V967	sc_object	14908	3896	1	33	293T_1	0.555556
	V968	sc_object	19280	3910	1	33	293T_1	0.444444
	V969	sc_object	8652	2558	1	33	293T_1	0.333333
	V970	sc_object	15301	3446	1	33	293T_1	0.472222
	V971	sc_object	15866	3625	1	33	293T_1	0.388889
	V972	sc_object	4982	1872	1	33	293T_1	0.388889
	V973	sc_object	26671	5088	1	33	293T_1	0.333333
	V974	sc_object	14676	3658	1	33	293T_1	0.333333
	V975	sc_object	6503	2218	1	33	293T_1	0.416667
	V976	sc_object	45461	5603	1	33	293T_1	0.527778
	V977	sc_object	27988	4852	1	33	293T_1	0.444444
	V978	sc_object	18840	3789	1	33	293T_1	0.333333
	V979	sc_object	5001	1938	1	33	293T_1	0.305556
	V980	sc_object	17120	3897	1	33	293T_1	0.361111
	V981	sc_object	30610	4931	1	33	293T_1	0.444444
	V982	sc_object	14493	3436	1	33	293T_1	0.388889
	V983	sc_object	14851	3292	1	33	293T_1	0.416667
	V984	sc_object	22503	4314	1	33	293T_1	0.444444
	V985	sc_object	24260	4908	1	33	293T_1	0.388889
	V986	sc_object	21327	4446	1	33	293T_1	0.416667
	V987	sc_object	13669	3406	1	33	293T_1	0.416667
	V988	sc_object	10118	2854	1	33	293T_1	0.555556
	V989	sc_object	33113	5303	1	33	293T_1	0.638889
	V990	sc_object	25669	4526	1	33	293T_1	0.444444
	V991	sc_object	13372	3435	1	33	293T_1	0.333333
	V992	sc_object	9048	2468	1	33	293T_1	0.416667
	V993	sc_object	8967	2527	1	33	293T_1	0.416667
	V994	sc_object	36183	5110	1	33	293T_1	0.444444
	V995	sc_object	13536	3724	1	33	293T_1	0.333333
	V996	sc_object	16031	3356	1	33	293T_1	0.444444
	V997	sc_object	24804	4985	1	33	293T_1	0.416667
	V998	sc_object	20427	4335	1	33	293T_1	0.333333
	V999	sc_object	26336	4492	1	33	293T_1	0.416667
	V1000	sc_object	6370	2260	1	33	293T_1	0.333333
	V1001	sc_object	13251	3357	1	33	293T_1	0.333333
	V1002	sc_object	16297	3403	1	33	293T_1	0.388889
	V1003	sc_object	13722	3226	1	33	293T_1	0.361111
	V1004	sc_object	23240	4121	1	33	293T_1	0.472222
	V1005	sc_object	36475	5147	1	33	293T_1	0.472222
	V1006	sc_object	12365	3278	1	33	293T_1	0.361111
	V1007	sc_object	20905	4106	1	33	293T_1	0.305556
	V1008	sc_object	17400	3732	1	33	293T_1	0.416667
	V1009	sc_object	10302	2780	1	33	293T_1	0.333333
	V1010	sc_object	10731	3166	1	33	293T_1	0.305556
	V1011	sc_object	13713	3236	1	33	293T_1	0.388889
	V1012	sc_object	16753	3563	1	33	293T_1	0.416667
	V1013	sc_object	16498	3511	1	33	293T_1	0.527778
	V1014	sc_object	28233	4914	1	33	293T_1	0.333333
	V1015	sc_object	11873	3185	1	33	293T_1	0.472222
	V1016	sc_object	11749	3055	1	33	293T_1	0.472222
	V1017	sc_object	16647	3851	1	33	293T_1	0.333333
	V1018	sc_object	17241	3855	1	33	293T_1	0.444444
	V1019	sc_object	16873	3681	1	33	293T_1	0.416667
	V1020	sc_object	14288	3507	1	33	293T_1	0.472222
	V1021	sc_object	16304	3907	1	33	293T_1	0.361111
	V1022	sc_object	17221	3662	1	33	293T_1	0.361111
	V1023	sc_object	11011	2971	1	33	293T_1	0.361111
	V1024	sc_object	12693	3333	1	33	293T_1	0.388889
	V1025	sc_object	22770	4163	1	33	293T_1	0.388889
	V1026	sc_object	22742	4199	1	33	293T_1	0.527778
	V1027	sc_object	11556	3032	1	33	293T_1	0.361111
	V1028	sc_object	12853	3355	1	33	293T_1	0.361111
	V1029	sc_object	15988	3498	1	33	293T_1	0.555556
	V1030	sc_object	15031	3352	1	33	293T_1	0.333333
	V1031	sc_object	16181	3850	1	33	293T_1	0.416667
	V1032	sc_object	12889	3686	1	33	293T_1	0.472222
	V1033	sc_object	15765	3664	1	33	293T_1	0.416667
	V1034	sc_object	10430	2997	1	33	293T_1	0.416667
	V1035	sc_object	14567	3296	1	33	293T_1	0.416667
	V1036	sc_object	24416	4473	1	33	293T_1	0.444444
	V1037	sc_object	15543	3445	1	33	293T_1	0.527778
	V1038	sc_object	29963	4695	1	33	293T_1	0.472222
	V1039	sc_object	8668	3014	1	33	293T_1	0.388889
	V1040	sc_object	13436	3302	1	33	293T_1	0.472222
	V1041	sc_object	25946	4534	1	33	293T_1	0.444444
	V1042	sc_object	23114	4460	1	33	293T_1	0.444444
	V1043	sc_object	14258	3275	1	33	293T_1	0.388889
	V1044	sc_object	15778	3713	1	33	293T_1	0.333333
	V1045	sc_object	19604	4229	1	33	293T_1	0.472222
	V1046	sc_object	15005	3540	1	33	293T_1	0.333333
	V1047	sc_object	21116	4110	1	33	293T_1	0.361111
	V1048	sc_object	18961	3869	1	33	293T_1	0.472222
	V1049	sc_object	18609	3774	1	33	293T_1	0.472222
	V1050	sc_object	21081	3970	1	33	293T_1	0.361111
	V1051	sc_object	8952	2542	1	33	293T_1	0.333333
	V1052	sc_object	10102	3010	1	33	293T_1	0.388889
	V1053	sc_object	9889	2596	1	33	293T_1	0.444444
	V1054	sc_object	12558	3097	1	33	293T_1	0.388889
	V1055	sc_object	10040	2888	1	33	293T_1	0.333333
	V1056	sc_object	16204	3653	1	33	293T_1	0.472222
	V1057	sc_object	6187	2116	1	33	293T_1	0.361111
	V1058	sc_object	23182	4246	1	33	293T_1	0.527778
	V1059	sc_object	9529	2893	1	33	293T_1	0.388889
	V1060	sc_object	16353	3779	1	33	293T_1	0.416667
	V1061	sc_object	31306	4752	1	33	293T_1	0.472222
	V1062	sc_object	14691	3370	1	33	293T_1	0.444444
	V1063	sc_object	40995	5194	1	33	293T_1	0.527778
	V1064	sc_object	19270	3911	1	33	293T_1	0.444444
	V1065	sc_object	15403	3505	1	33	293T_1	0.305556
	V1066	sc_object	10609	3157	1	33	293T_1	0.333333
	V1067	sc_object	15869	3667	1	33	293T_1	0.388889
	V1068	sc_object	13739	3447	1	33	293T_1	0.305556
	V1069	sc_object	33228	4866	1	33	293T_1	0.583333
	V1070	sc_object	15362	3733	1	33	293T_1	0.333333
	V1071	sc_object	22192	4554	1	33	293T_1	0.555556
	V1072	sc_object	20301	3869	1	33	293T_1	0.5
	V1073	sc_object	11481	3010	1	33	293T_1	0.416667
	V1074	sc_object	29256	4438	1	33	293T_1	0.444444
	V1075	sc_object	8769	2496	1	33	293T_1	0.333333
	V1076	sc_object	19944	3756	1	33	293T_1	0.555556
	V1077	sc_object	15093	3374	1	33	293T_1	0.472222
	V1078	sc_object	11360	3014	1	33	293T_1	0.444444
	V1079	sc_object	13720	3472	1	33	293T_1	0.333333
	V1080	sc_object	17930	3795	1	33	293T_1	0.361111
	V1081	sc_object	19529	4008	1	33	293T_1	0.361111
	V1082	sc_object	7744	2456	1	33	293T_1	0.333333
	V1083	sc_object	18407	3812	1	33	293T_1	0.333333
	V1084	sc_object	21746	4183	1	33	293T_1	0.5
	V1085	sc_object	25259	4260	1	33	293T_1	0.444444
	V1086	sc_object	14179	3561	1	33	293T_1	0.305556
	V1087	sc_object	21892	4051	1	33	293T_1	0.444444
	V1088	sc_object	18988	3938	1	33	293T_1	0.388889
	V1089	sc_object	15270	3256	1	33	293T_1	0.333333
	V1090	sc_object	25588	4353	1	33	293T_1	0.527778
	V1091	sc_object	19892	3943	1	33	293T_1	0.333333
	V1092	sc_object	16791	3495	1	33	293T_1	0.472222
	V1093	sc_object	17343	3697	1	33	293T_1	0.444444
	V1094	sc_object	8316	2619	1	33	293T_1	0.361111
	V1095	sc_object	26855	4613	1	33	293T_1	0.583333
	V1096	sc_object	22542	4142	1	33	293T_1	0.361111
	V1097	sc_object	8883	2607	1	33	293T_1	0.472222
	V1098	sc_object	20676	4199	1	33	293T_1	0.527778
	V1099	sc_object	43786	5215	1	33	293T_1	0.611111
	V1100	sc_object	26041	4340	1	33	293T_1	0.5
	V1101	sc_object	9654	2871	1	33	293T_1	0.361111
	V1102	sc_object	13455	3248	1	33	293T_1	0.388889
	V1103	sc_object	17207	3449	1	33	293T_1	0.388889
	V1104	sc_object	9385	2854	1	33	293T_1	0.527778
	V1105	sc_object	17924	3665	1	33	293T_1	0.416667
	V1106	sc_object	7543	2219	1	1125	293T_2	0.833333
	V1107	sc_object	14229	3664	1	33	293T_1	0.444444
	V1108	sc_object	11686	3185	1	33	293T_1	0.333333
	V1109	sc_object	11544	3111	1	33	293T_1	0.361111
	V1110	sc_object	19071	3727	1	33	293T_1	0.361111
	V1111	sc_object	24918	4375	1	33	293T_1	0.444444
	V1112	sc_object	8046	2505	1	33	293T_1	0.333333
	V1113	sc_object	27484	4767	1	33	293T_1	0.416667
	V1114	sc_object	11268	2700	1	33	293T_1	0.388889
	V1115	sc_object	19347	4145	1	33	293T_1	0.472222
	V1116	sc_object	25883	4446	1	33	293T_1	0.5
	V1117	sc_object	21963	4122	1	33	293T_1	0.527778
	V1118	sc_object	28643	4719	1	33	293T_1	0.527778
	V1119	sc_object	9076	2334	1	33	293T_1	0.333333
	V1120	sc_object	16088	3617	1	33	293T_1	0.361111
	V1121	sc_object	19102	4150	1	33	293T_1	0.388889
	V1122	sc_object	11764	3381	1	33	293T_1	0.444444
	V1123	sc_object	17358	3731	1	33	293T_1	0.388889
	V1124	sc_object	10915	2959	1	33	293T_1	0.416667
	V1125	sc_object	4392	1537	1	1125	293T_2	0.888889
	V1126	sc_object	19625	3972	1	33	293T_1	0.444444
	V1127	sc_object	14163	3440	1	33	293T_1	0.305556
	V1128	sc_object	24029	4012	1	33	293T_1	0.527778
	V1129	sc_object	13889	3501	1	33	293T_1	0.333333
	V1130	sc_object	17907	3438	1	33	293T_1	0.416667
	V1131	sc_object	10539	2863	1	33	293T_1	0.444444
	V1132	sc_object	14513	3655	1	33	293T_1	0.472222
	V1133	sc_object	44212	5905	1	33	293T_1	0.583333
	V1134	sc_object	13454	3159	1	33	293T_1	0.416667
	V1135	sc_object	41977	5059	1	33	293T_1	0.444444
	V1136	sc_object	18746	3864	1	33	293T_1	0.444444
	V1137	sc_object	4211	1454	1	1125	293T_2	0.888889
	V1138	sc_object	11562	3282	1	33	293T_1	0.361111
	V1139	sc_object	11130	2713	1	33	293T_1	0.361111
	V1140	sc_object	27590	4632	1	33	293T_1	0.5
	V1141	sc_object	9623	2811	1	33	293T_1	0.472222
	V1142	sc_object	15819	3591	1	33	293T_1	0.555556
	V1143	sc_object	11268	3406	1	33	293T_1	0.472222
	V1144	sc_object	7493	2734	1	33	293T_1	0.416667
	V1145	sc_object	15227	3406	1	33	293T_1	0.361111
	V1146	sc_object	18844	4036	1	33	293T_1	0.416667
	V1147	sc_object	19107	3893	1	33	293T_1	0.388889
	V1148	sc_object	21839	4375	1	33	293T_1	0.361111
	V1149	sc_object	14595	3539	1	33	293T_1	0.333333
	V1150	sc_object	13360	3374	1	33	293T_1	0.361111
	V1151	sc_object	14807	3570	1	33	293T_1	0.305556
	V1152	sc_object	11707	3185	1	33	293T_1	0.333333
	V1153	sc_object	13882	3386	1	33	293T_1	0.472222
	V1154	sc_object	17756	3757	1	33	293T_1	0.555556
	V1155	sc_object	22762	4271	1	33	293T_1	0.416667
	V1156	sc_object	19695	3897	1	33	293T_1	0.444444
	V1157	sc_object	20976	4173	1	33	293T_1	0.333333
	V1158	sc_object	12786	3219	1	33	293T_1	0.361111
	V1159	sc_object	9657	2872	1	33	293T_1	0.333333
	V1160	sc_object	18833	3823	1	33	293T_1	0.361111
	V1161	sc_object	12981	3386	1	33	293T_1	0.361111
	V1162	sc_object	16686	3590	1	33	293T_1	0.416667
	V1163	sc_object	9092	2601	1	33	293T_1	0.361111
	V1164	sc_object	22264	4229	1	33	293T_1	0.388889
	V1165	sc_object	23121	4086	1	33	293T_1	0.388889
	V1166	sc_object	10843	3007	1	33	293T_1	0.5
	V1167	sc_object	11545	3068	1	33	293T_1	0.361111
	V1168	sc_object	17606	3761	1	33	293T_1	0.416667
	V1169	sc_object	18231	3584	1	33	293T_1	0.555556
	V1170	sc_object	19063	3736	1	33	293T_1	0.472222
	V1171	sc_object	4881	1924	1	33	293T_1	0.333333
	V1172	sc_object	11478	3082	1	33	293T_1	0.527778
	V1173	sc_object	12749	3583	1	33	293T_1	0.305556
	V1174	sc_object	15200	3628	1	33	293T_1	0.472222
	V1175	sc_object	16733	3814	1	33	293T_1	0.444444
	V1176	sc_object	11163	3100	1	33	293T_1	0.555556
	V1177	sc_object	13449	3438	1	33	293T_1	0.305556
	V1178	sc_object	26741	4676	1	33	293T_1	0.416667
	V1179	sc_object	26610	4718	1	33	293T_1	0.555556
	V1180	sc_object	14690	3341	1	33	293T_1	0.388889
	V1181	sc_object	19924	4102	1	33	293T_1	0.583333
	V1182	sc_object	17290	3592	1	33	293T_1	0.444444
	V1183	sc_object	8302	2568	1	33	293T_1	0.472222
	V1184	sc_object	10625	3185	1	33	293T_1	0.333333
	V1185	sc_object	15859	3502	1	33	293T_1	0.444444
	V1186	sc_object	12058	3103	1	33	293T_1	0.305556
	V1187	sc_object	17015	3772	1	33	293T_1	0.416667
	V1188	sc_object	11042	3159	1	33	293T_1	0.361111
	V1189	sc_object	21257	4155	1	33	293T_1	0.361111
	V1190	sc_object	8907	2725	1	33	293T_1	0.361111
	V1191	sc_object	14191	3487	1	33	293T_1	0.361111
	V1192	sc_object	19182	4027	1	33	293T_1	0.444444
	V1193	sc_object	13418	3395	1	33	293T_1	0.444444
	V1194	sc_object	17567	3787	1	33	293T_1	0.416667
	V1195	sc_object	19435	3984	1	33	293T_1	0.416667
	V1196	sc_object	8409	2428	1	33	293T_1	0.388889
	V1197	sc_object	22512	4562	1	33	293T_1	0.555556
	V1198	sc_object	14575	3589	1	33	293T_1	0.472222
	V1199	sc_object	6225	2040	1	1125	293T_2	0.833333
	V1200	sc_object	15256	3387	1	33	293T_1	0.583333
	V1201	sc_object	13477	3509	1	33	293T_1	0.416667
	V1202	sc_object	9826	2575	1	33	293T_1	0.527778
	V1203	sc_object	12931	3197	1	33	293T_1	0.444444
	V1204	sc_object	14692	3238	1	33	293T_1	0.388889
	V1205	sc_object	24218	4544	1	33	293T_1	0.361111
	V1206	sc_object	16297	3434	1	33	293T_1	0.388889
	V1207	sc_object	17855	3735	1	33	293T_1	0.305556
	V1208	sc_object	11815	3010	1	33	293T_1	0.527778
	V1209	sc_object	28654	4716	1	33	293T_1	0.361111
	V1210	sc_object	19853	4088	1	33	293T_1	0.333333
	V1211	sc_object	34507	5082	1	33	293T_1	0.611111
	V1212	sc_object	10155	2975	1	33	293T_1	0.333333
	V1213	sc_object	5317	1959	1	33	293T_1	0.333333
	V1214	sc_object	17513	3838	1	33	293T_1	0.444444
	V1215	sc_object	25220	4635	1	33	293T_1	0.388889
	V1216	sc_object	31171	5371	1	33	293T_1	0.472222
	V1217	sc_object	7779	2190	1	1125	293T_2	0.833333
	V1218	sc_object	15610	3744	1	33	293T_1	0.388889
	V1219	sc_object	34056	5273	1	33	293T_1	0.472222
	V1220	sc_object	14269	3381	1	33	293T_1	0.416667
	V1221	sc_object	13256	2719	1	33	293T_1	0.444444
	V1222	sc_object	13894	3355	1	33	293T_1	0.444444
	V1223	sc_object	9342	2126	1	33	293T_1	0.388889
	V1224	sc_object	22366	4483	1	33	293T_1	0.333333
	V1225	sc_object	29388	4858	1	33	293T_1	0.361111
	V1226	sc_object	13509	3138	1	33	293T_1	0.361111
	V1227	sc_object	30967	4748	1	33	293T_1	0.527778
	V1228	sc_object	12729	3324	1	33	293T_1	0.333333
	V1229	sc_object	21602	4053	1	33	293T_1	0.388889
	V1230	sc_object	8551	2527	1	33	293T_1	0.444444
	V1231	sc_object	14352	3735	1	33	293T_1	0.388889
	V1232	sc_object	12268	3275	1	33	293T_1	0.361111
	V1233	sc_object	16660	3826	1	33	293T_1	0.388889
	V1234	sc_object	22719	4169	1	33	293T_1	0.5
	V1235	sc_object	14128	3621	1	33	293T_1	0.416667
	V1236	sc_object	16732	3668	1	33	293T_1	0.472222
	V1237	sc_object	21232	4056	1	33	293T_1	0.5
	V1238	sc_object	12123	3241	1	1125	293T_2	0.333333
	V1239	sc_object	17845	4062	1	33	293T_1	0.388889
	V1240	sc_object	9671	3061	1	33	293T_1	0.361111
	V1241	sc_object	15148	3611	1	33	293T_1	0.333333
	V1242	sc_object	10655	3043	1	33	293T_1	0.305556
	V1243	sc_object	19976	3957	1	33	293T_1	0.472222
	V1244	sc_object	24503	4299	1	33	293T_1	0.472222
	V1245	sc_object	14906	3450	1	33	293T_1	0.444444
	V1246	sc_object	17013	3840	1	33	293T_1	0.444444
	V1247	sc_object	11106	3201	1	33	293T_1	0.416667
	V1248	sc_object	36562	5214	1	33	293T_1	0.527778
	V1249	sc_object	19187	3870	1	33	293T_1	0.555556
	V1250	sc_object	12869	3309	1	33	293T_1	0.444444
	V1251	sc_object	15376	3512	1	33	293T_1	0.444444
	V1252	sc_object	5222	1903	1	1125	293T_2	0.555556
	V1253	sc_object	18922	3722	1	33	293T_1	0.444444
	V1254	sc_object	19990	3930	1	33	293T_1	0.416667
	V1255	sc_object	12848	3274	1	33	293T_1	0.472222
	V1256	sc_object	20075	4163	1	33	293T_1	0.416667
	V1257	sc_object	7119	2286	1	1125	293T_2	0.75
	V1258	sc_object	12521	3319	1	33	293T_1	0.416667
	V1259	sc_object	10415	2912	1	33	293T_1	0.388889
	V1260	sc_object	16043	3469	1	33	293T_1	0.472222
	V1261	sc_object	26653	4990	1	33	293T_1	0.472222
	V1262	sc_object	18348	3646	1	33	293T_1	0.388889
	V1263	sc_object	15345	3774	1	33	293T_1	0.416667
	V1264	sc_object	15492	3344	1	33	293T_1	0.361111
	V1265	sc_object	12361	3285	1	33	293T_1	0.5
	V1266	sc_object	10652	2952	1	33	293T_1	0.5
	V1267	sc_object	22163	4303	1	33	293T_1	0.388889
	V1268	sc_object	21978	4140	1	33	293T_1	0.416667
	V1269	sc_object	13860	3437	1	33	293T_1	0.361111
	V1270	sc_object	35609	5199	1	33	293T_1	0.361111
	V1271	sc_object	25129	4543	1	33	293T_1	0.388889
	V1272	sc_object	55964	6052	1	33	293T_1	0.361111
	V1273	sc_object	19389	3735	1	33	293T_1	0.361111
	V1274	sc_object	15869	3538	1	33	293T_1	0.305556
	V1275	sc_object	13304	3296	1	33	293T_1	0.388889
	V1276	sc_object	15654	3675	1	33	293T_1	0.444444
	V1277	sc_object	29838	4454	1	33	293T_1	0.444444
	V1278	sc_object	27605	4753	1	33	293T_1	0.388889
	V1279	sc_object	17677	3909	1	33	293T_1	0.388889
	V1280	sc_object	10995	3002	1	33	293T_1	0.388889
	V1281	sc_object	16305	3764	1	33	293T_1	0.388889
	V1282	sc_object	27945	4505	1	33	293T_1	0.555556
	V1283	sc_object	12697	3242	1	33	293T_1	0.5
	V1284	sc_object	31503	4823	1	33	293T_1	0.388889
	V1285	sc_object	10160	3112	1	33	293T_1	0.361111
	V1286	sc_object	13742	3498	1	33	293T_1	0.333333
	V1287	sc_object	5962	2017	1	1125	293T_2	0.833333
	V1288	sc_object	9046	2714	1	33	293T_1	0.361111
	V1289	sc_object	20863	4195	1	33	293T_1	0.333333
	V1290	sc_object	6255	2011	1	33	293T_1	0.333333
	V1291	sc_object	16268	3666	1	33	293T_1	0.444444
	V1292	sc_object	10435	3078	1	33	293T_1	0.305556
	V1293	sc_object	4968	1670	1	1125	293T_2	0.888889
	V1294	sc_object	19435	3919	1	33	293T_1	0.333333
	V1295	sc_object	20199	4017	1	33	293T_1	0.333333
	V1296	sc_object	21842	4174	1	33	293T_1	0.5
	V1297	sc_object	12525	3378	1	33	293T_1	0.416667
	V1298	sc_object	27586	4522	1	33	293T_1	0.555556
	V1299	sc_object	23839	4161	1	33	293T_1	0.361111
	V1300	sc_object	17650	3847	1	33	293T_1	0.361111
	V1301	sc_object	43976	5348	1	33	293T_1	0.5
	V1302	sc_object	17131	3759	1	33	293T_1	0.333333
	V1303	sc_object	22510	4197	1	33	293T_1	0.555556
	V1304	sc_object	24508	4035	1	33	293T_1	0.444444
	V1305	sc_object	14647	3498	1	33	293T_1	0.444444
	V1306	sc_object	10194	2966	1	33	293T_1	0.361111
	V1307	sc_object	11071	3011	1	33	293T_1	0.416667
	V1308	sc_object	39694	5257	1	33	293T_1	0.472222
	V1309	sc_object	8720	2711	1	33	293T_1	0.444444
	V1310	sc_object	12619	3220	1	33	293T_1	0.305556
	V1311	sc_object	16114	3987	1	33	293T_1	0.472222
	V1312	sc_object	22062	3802	1	33	293T_1	0.388889
	V1313	sc_object	11248	3313	1	33	293T_1	0.333333
	V1314	sc_object	22542	4042	1	33	293T_1	0.361111
	V1315	sc_object	25493	4480	1	33	293T_1	0.361111
	V1316	sc_object	8915	2829	1	33	293T_1	0.361111
	V1317	sc_object	14101	3618	1	33	293T_1	0.5
	V1318	sc_object	13507	3363	1	33	293T_1	0.333333
	V1319	sc_object	15539	3689	1	33	293T_1	0.472222
	V1320	sc_object	15521	3725	1	33	293T_1	0.388889
	V1321	sc_object	17190	3883	1	33	293T_1	0.333333
	V1322	sc_object	25279	4250	1	33	293T_1	0.583333
	V1323	sc_object	30194	4723	1	33	293T_1	0.472222
	V1324	sc_object	11042	3111	1	33	293T_1	0.361111
	V1325	sc_object	17449	3831	1	33	293T_1	0.361111
	V1326	sc_object	20436	4394	1	33	293T_1	0.555556
	V1327	sc_object	45449	5732	1	33	293T_1	0.555556
	V1328	sc_object	15276	3543	1	33	293T_1	0.333333
	V1329	sc_object	22589	3963	1	33	293T_1	0.5
	V1330	sc_object	37448	5025	1	33	293T_1	0.472222
	V1331	sc_object	19517	3996	1	33	293T_1	0.611111
	V1332	sc_object	14654	3502	1	33	293T_1	0.361111
	V1333	sc_object	18472	3719	1	33	293T_1	0.416667
	V1334	sc_object	19251	4051	1	33	293T_1	0.5
	V1335	sc_object	38630	5479	1	33	293T_1	0.611111
	V1336	sc_object	18676	3817	1	33	293T_1	0.388889
	V1337	sc_object	13000	3465	1	33	293T_1	0.5
	V1338	sc_object	22183	4289	1	33	293T_1	0.5
	V1339	sc_object	11935	2871	1	33	293T_1	0.361111
	V1340	sc_object	16264	3508	1	33	293T_1	0.5
	V1341	sc_object	28604	4637	1	33	293T_1	0.416667
	V1342	sc_object	12343	3223	1	33	293T_1	0.361111
	V1343	sc_object	24009	4412	1	33	293T_1	0.416667
	V1344	sc_object	12735	3190	1	33	293T_1	0.416667
	V1345	sc_object	18683	3627	1	33	293T_1	0.416667
	V1346	sc_object	24609	4746	1	33	293T_1	0.583333
	V1347	sc_object	17909	3609	1	33	293T_1	0.361111
	V1348	sc_object	18469	3578	1	33	293T_1	0.388889
	V1349	sc_object	17257	3875	1	33	293T_1	0.444444
	V1350	sc_object	14229	3668	1	33	293T_1	0.416667
	V1351	sc_object	17220	4038	1	33	293T_1	0.555556
	V1352	sc_object	22160	4390	1	33	293T_1	0.333333
	V1353	sc_object	34418	5116	1	33	293T_1	0.472222
	V1354	sc_object	19855	4032	1	33	293T_1	0.5
	V1355	sc_object	14163	3417	1	33	293T_1	0.444444
	V1356	sc_object	18708	3853	1	33	293T_1	0.416667
	V1357	sc_object	10845	2935	1	33	293T_1	0.388889
	V1358	sc_object	14032	3557	1	33	293T_1	0.5
	V1359	sc_object	16960	3717	1	33	293T_1	0.361111
	V1360	sc_object	19023	3782	1	33	293T_1	0.416667
	V1361	sc_object	13078	3110	1	33	293T_1	0.333333
	V1362	sc_object	16900	3744	1	33	293T_1	0.472222
	V1363	sc_object	10489	3070	1	33	293T_1	0.333333
	V1364	sc_object	18643	3791	1	33	293T_1	0.333333
	V1365	sc_object	18108	3863	1	33	293T_1	0.527778
	V1366	sc_object	14672	3517	1	33	293T_1	0.361111
	V1367	sc_object	18605	4100	1	33	293T_1	0.444444
	V1368	sc_object	16895	3781	1	33	293T_1	0.361111
	V1369	sc_object	16662	4343	1	33	293T_1	0.416667
	V1370	sc_object	13834	3270	1	33	293T_1	0.361111
	V1371	sc_object	13486	3277	1	33	293T_1	0.388889
	V1372	sc_object	21670	4288	1	33	293T_1	0.555556
	V1373	sc_object	10265	2932	1	33	293T_1	0.444444
	V1374	sc_object	12742	3340	1	33	293T_1	0.416667
	V1375	sc_object	12643	3196	1	33	293T_1	0.361111
	V1376	sc_object	14078	3511	1	33	293T_1	0.444444
	V1377	sc_object	21497	4173	1	33	293T_1	0.416667
	V1378	sc_object	26886	4527	1	33	293T_1	0.388889
	V1379	sc_object	15712	3463	1	33	293T_1	0.416667
	V1380	sc_object	7976	2506	1	33	293T_1	0.305556
	V1381	sc_object	15096	3449	1	33	293T_1	0.305556
	V1382	sc_object	26397	4564	1	33	293T_1	0.5
	V1383	sc_object	11624	3046	1	33	293T_1	0.444444
	V1384	sc_object	7966	2323	1	33	293T_1	0.388889
	V1385	sc_object	21487	4611	1	33	293T_1	0.361111
	V1386	sc_object	12674	3076	1	33	293T_1	0.444444
	V1387	sc_object	15795	3424	1	33	293T_1	0.361111
	V1388	sc_object	16201	3778	1	33	293T_1	0.361111
	V1389	sc_object	14361	3390	1	33	293T_1	0.5
	V1390	sc_object	11794	3220	1	33	293T_1	0.333333
	V1391	sc_object	14548	3378	1	33	293T_1	0.388889
	V1392	sc_object	15586	3603	1	33	293T_1	0.361111
	V1393	sc_object	14066	3203	1	33	293T_1	0.333333
	V1394	sc_object	12628	3369	1	33	293T_1	0.333333
	V1395	sc_object	9151	2686	1	33	293T_1	0.444444
	V1396	sc_object	16990	3922	1	33	293T_1	0.416667
	V1397	sc_object	18282	3884	1	33	293T_1	0.416667
	V1398	sc_object	10521	2753	1	33	293T_1	0.388889
	V1399	sc_object	19466	3699	1	33	293T_1	0.472222
	V1400	sc_object	23668	4299	1	33	293T_1	0.472222
	V1401	sc_object	7274	2382	1	33	293T_1	0.333333
	V1402	sc_object	19398	4261	1	33	293T_1	0.361111
	V1403	sc_object	14250	3367	1	33	293T_1	0.333333
	V1404	sc_object	30037	4717	1	33	293T_1	0.611111
	V1405	sc_object	25323	4277	1	33	293T_1	0.583333
	V1406	sc_object	30665	4545	1	33	293T_1	0.555556
	V1407	sc_object	9212	2740	1	33	293T_1	0.361111
	V1408	sc_object	12140	3038	1	33	293T_1	0.444444
	V1409	sc_object	14684	3424	1	33	293T_1	0.416667
	V1410	sc_object	32081	4871	1	33	293T_1	0.388889
	V1411	sc_object	16717	3657	1	33	293T_1	0.416667
	V1412	sc_object	13326	3150	1	33	293T_1	0.333333
	V1413	sc_object	25758	4208	1	33	293T_1	0.472222
	V1414	sc_object	7879	2508	1	33	293T_1	0.333333
	V1415	sc_object	14527	3416	1	33	293T_1	0.583333
	V1416	sc_object	10831	2906	1	33	293T_1	0.5
	V1417	sc_object	22739	4095	1	33	293T_1	0.472222
	V1418	sc_object	22143	4282	1	33	293T_1	0.444444
	V1419	sc_object	21394	4330	1	33	293T_1	0.472222
	V1420	sc_object	16252	3580	1	33	293T_1	0.361111
	V1421	sc_object	23723	4266	1	33	293T_1	0.555556
	V1422	sc_object	13410	3230	1	33	293T_1	0.388889
	V1423	sc_object	17143	3607	1	33	293T_1	0.444444
	V1424	sc_object	19360	3952	1	33	293T_1	0.472222
	V1425	sc_object	17296	3928	1	33	293T_1	0.333333
	V1426	sc_object	12961	3004	1	33	293T_1	0.361111
	V1427	sc_object	13469	3373	1	33	293T_1	0.333333
	V1428	sc_object	21380	4145	1	33	293T_1	0.388889
	V1429	sc_object	16995	3750	1	33	293T_1	0.472222
	V1430	sc_object	8819	2497	1	33	293T_1	0.333333
	V1431	sc_object	12993	3000	1	33	293T_1	0.361111
	V1432	sc_object	27456	4560	1	33	293T_1	0.416667
	V1433	sc_object	14211	3739	1	33	293T_1	0.388889
	V1434	sc_object	12177	3269	1	33	293T_1	0.333333
	V1435	sc_object	20072	4305	1	33	293T_1	0.361111
	V1436	sc_object	13424	3573	1	33	293T_1	0.305556
	V1437	sc_object	32210	4655	1	33	293T_1	0.555556
	V1438	sc_object	13038	3519	1	33	293T_1	0.333333
	V1439	sc_object	16879	3993	1	33	293T_1	0.388889
	V1440	sc_object	15261	3495	1	33	293T_1	0.333333
	V1441	sc_object	11146	3170	1	33	293T_1	0.5
	V1442	sc_object	30148	4752	1	33	293T_1	0.388889
	V1443	sc_object	19135	3736	1	33	293T_1	0.472222
	V1444	sc_object	25705	4649	1	33	293T_1	0.416667
	V1445	sc_object	16082	3578	1	33	293T_1	0.388889
	V1446	sc_object	16066	3726	1	33	293T_1	0.444444
	V1447	sc_object	39918	5797	1	33	293T_1	0.416667
	V1448	sc_object	9551	2782	1	33	293T_1	0.333333
	V1449	sc_object	15927	3589	1	33	293T_1	0.527778
	V1450	sc_object	18933	4146	1	33	293T_1	0.527778
	V1451	sc_object	18342	3900	1	33	293T_1	0.444444
	V1452	sc_object	20239	3912	1	33	293T_1	0.361111
	V1453	sc_object	20710	4062	1	33	293T_1	0.361111
	V1454	sc_object	15489	3520	1	33	293T_1	0.333333
	V1455	sc_object	18530	3783	1	33	293T_1	0.555556
	V1456	sc_object	16173	3675	1	33	293T_1	0.305556
	V1457	sc_object	7484	2355	1	33	293T_1	0.305556
	V1458	sc_object	19090	4168	1	33	293T_1	0.388889
	V1459	sc_object	28457	4550	1	33	293T_1	0.5
	V1460	sc_object	18265	3876	1	33	293T_1	0.416667
	V1461	sc_object	11388	3308	1	33	293T_1	0.305556
	V1462	sc_object	41367	5837	1	33	293T_1	0.722222
	V1463	sc_object	16788	3869	1	33	293T_1	0.388889
	V1464	sc_object	10184	2918	1	33	293T_1	0.333333
	V1465	sc_object	17363	3584	1	33	293T_1	0.444444
	V1466	sc_object	13595	3459	1	33	293T_1	0.333333
	V1467	sc_object	15018	3817	1	33	293T_1	0.305556
	V1468	sc_object	25999	4474	1	33	293T_1	0.333333
	V1469	sc_object	16182	3544	1	33	293T_1	0.416667
	V1470	sc_object	15953	3701	1	33	293T_1	0.388889
	V1471	sc_object	14712	3638	1	33	293T_1	0.333333
	V1472	sc_object	10733	2818	1	33	293T_1	0.472222
	V1473	sc_object	14987	3502	1	33	293T_1	0.388889
	V1474	sc_object	32880	4735	1	33	293T_1	0.444444
	V1475	sc_object	23200	3991	1	33	293T_1	0.388889
	V1476	sc_object	22008	4394	1	33	293T_1	0.388889
	V1477	sc_object	11647	3421	1	33	293T_1	0.416667
	V1478	sc_object	21288	4381	1	33	293T_1	0.333333
	V1479	sc_object	26232	4195	1	33	293T_1	0.361111
	V1480	sc_object	12140	3067	1	33	293T_1	0.361111
	V1481	sc_object	16419	3567	1	33	293T_1	0.388889
	V1482	sc_object	13128	3556	1	33	293T_1	0.333333
	V1483	sc_object	12577	3420	1	33	293T_1	0.388889
	V1484	sc_object	18063	3746	1	33	293T_1	0.361111
	V1485	sc_object	31873	5181	1	33	293T_1	0.555556
	V1486	sc_object	11117	3114	1	33	293T_1	0.361111
	V1487	sc_object	17380	4142	1	33	293T_1	0.361111
	V1488	sc_object	17960	3939	1	33	293T_1	0.416667
	V1489	sc_object	6190	2080	1	33	293T_1	0.361111
	V1490	sc_object	18081	3778	1	33	293T_1	0.388889
	V1491	sc_object	12662	3374	1	33	293T_1	0.305556
	V1492	sc_object	25560	4504	1	33	293T_1	0.388889
	V1493	sc_object	18244	4028	1	33	293T_1	0.416667
	V1494	sc_object	11480	3083	1	33	293T_1	0.444444
	V1495	sc_object	4966	1844	1	33	293T_1	0.333333
	V1496	sc_object	16670	3717	1	33	293T_1	0.416667
	V1497	sc_object	12547	3426	1	33	293T_1	0.527778
	V1498	sc_object	9899	2962	1	33	293T_1	0.472222
	V1499	sc_object	9381	2848	1	33	293T_1	0.305556
	V1500	sc_object	14887	3539	1	33	293T_1	0.333333
	V1501	sc_object	12407	3374	1	33	293T_1	0.416667
	V1502	sc_object	15707	3597	1	33	293T_1	0.388889
	V1503	sc_object	17576	3865	1	33	293T_1	0.388889
	V1504	sc_object	12243	3259	1	33	293T_1	0.333333
	V1505	sc_object	38764	5221	1	33	293T_1	0.611111
	V1506	sc_object	15777	3828	1	33	293T_1	0.472222
	V1507	sc_object	16017	3646	1	33	293T_1	0.444444
	V1508	sc_object	14863	3806	1	33	293T_1	0.5
	V1509	sc_object	10465	2948	1	33	293T_1	0.333333
	V1510	sc_object	18313	3838	1	33	293T_1	0.388889
	V1511	sc_object	12335	3484	1	33	293T_1	0.388889
	V1512	sc_object	12578	3409	1	33	293T_1	0.333333
	V1513	sc_object	13270	3499	1	33	293T_1	0.361111
	V1514	sc_object	15893	3572	1	33	293T_1	0.416667
	V1515	sc_object	19730	4239	1	33	293T_1	0.416667
	V1516	sc_object	24562	4605	1	33	293T_1	0.416667
	V1517	sc_object	42453	5634	1	33	293T_1	0.555556
	V1518	sc_object	22184	4129	1	33	293T_1	0.305556
	V1519	sc_object	14768	3694	1	33	293T_1	0.305556
	V1520	sc_object	26468	4526	1	33	293T_1	0.333333
	V1521	sc_object	17588	3834	1	33	293T_1	0.361111
	V1522	sc_object	19629	4039	1	33	293T_1	0.416667
	V1523	sc_object	7422	2245	1	33	293T_1	0.361111
	V1524	sc_object	13226	3216	1	33	293T_1	0.388889
	V1525	sc_object	14262	3510	1	33	293T_1	0.472222
	V1526	sc_object	13181	3393	1	33	293T_1	0.444444
	V1527	sc_object	14912	3528	1	33	293T_1	0.527778
	V1528	sc_object	21157	4174	1	33	293T_1	0.305556
	V1529	sc_object	9239	2856	1	33	293T_1	0.388889
	V1530	sc_object	12892	3095	1	33	293T_1	0.444444
	V1531	sc_object	8437	2759	1	33	293T_1	0.416667
	V1532	sc_object	20003	3787	1	33	293T_1	0.472222
	V1533	sc_object	17768	3766	1	33	293T_1	0.333333
	V1534	sc_object	15606	3577	1	33	293T_1	0.5
	V1535	sc_object	23984	4555	1	33	293T_1	0.472222
	V1536	sc_object	13953	3382	1	33	293T_1	0.361111
	V1537	sc_object	15220	3624	1	33	293T_1	0.388889
	V1538	sc_object	7364	2327	1	33	293T_1	0.333333
	V1539	sc_object	21751	4153	1	33	293T_1	0.416667
	V1540	sc_object	19201	3978	1	33	293T_1	0.388889
	V1564	sc_object	6280	2054	2	1549	Jurkat	0.5
	V1574	sc_object	4688	1857	2	1549	Jurkat	0.527778
	V1576	sc_object	4066	1765	2	1549	Jurkat	0.777778
	V1569	sc_object	4484	1769	2	1549	Jurkat	0.833333
	V1544	sc_object	4371	1650	2	1549	Jurkat	0.666667
	V1542	sc_object	4403	1694	2	1549	Jurkat	0.777778
	V1554	sc_object	5600	1921	2	1549	Jurkat	0.694444
	V1559	sc_object	4537	1782	2	1549	Jurkat	0.694444
	V1547	sc_object	4430	1707	2	1549	Jurkat	0.861111
	V1561	sc_object	4003	1612	2	1549	Jurkat	0.472222
	V1558	sc_object	5585	1986	2	1549	Jurkat	0.777778
	V1543	sc_object	4832	1776	2	1549	Jurkat	0.777778
	V1578	sc_object	4779	1860	2	1549	Jurkat	0.861111
	V1546	sc_object	5489	1892	2	1549	Jurkat	0.694444
	V1541	sc_object	6384	1927	2	1549	Jurkat	0.75
	V1570	sc_object	6643	2117	2	1549	Jurkat	0.722222

## Sheet: Fig. 2a
	Fig. 2a
	Benchmarking methods on the PBMC simulated datasets via F1 score																						Sim-PBMC-3
	Sim-PBMC-1											Sim-PBMC-2												R1								R2								R3								R4
	Datasets	RareQ	scCAD	CellSIUS	RaceID	GiniClust2	FiRE	EDGE	GapClust			Datasets	RareQ	scCAD	CellSIUS	RaceID	GiniClust2	FiRE	EDGE	GapClust			Datasets	RareQ	scCAD	CellSIUS	RaceID	GiniClust2	FiRE	EDGE	GapClust	RareQ	scCAD	CellSIUS	RaceID	GiniClust2	FiRE	EDGE	GapClust	RareQ	scCAD	CellSIUS	RaceID	GiniClust2	FiRE	EDGE	GapClust	RareQ	scCAD
	1	0.901961	0.895238	0.914894	0.447368	0.813008	0	0	0			1	0.989899	0.979592	0.837209	0.550725	0	0	0	0			1	0	0	0	0	0	0	0	0	0.862069	0.807018	0.745098	0	0	0	0	0	0.769231	0.642202	0.434783	0.535433	0	0	0	0	0.666667	0
	2	0.958333	0.958333	0.809524	0.740741	0	0.0350877	0	0			2	0.948454	0.969072	0.780488	0.657895	0	0	0	0			2	0	0	0	0	0	0	0	0	0.96875	0.885246	0.42735	0	0	0.0408163	0	0	0.754967	0	0	0	0	0	0	0	0.913295	0.544
	3	0.969072	0.989899	0.853933	0.5	0	0.16129	0	0			3	0.93617	0.888889	0.734177	0.571429	0	0	0	0			3	0	0	0	0	0	0	0	0	0.920635	0.866667	0.428571	0.583333	0	0	0	0	0	0	0	0	0	0	0	0	0.905882	0
	4	1	0.970297	0.850575	0.630137	0	0	0	0			4	0.930693	0.835165	0.71028	0.611111	0	0	0	0			4	0	0	0	0	0	0	0	0	0.918033	0.740741	0.568182	0.533333	0	0	0	0	0	0.121951	0	0	0	0	0	0	0.916667	0
	5	0.958333	0.947368	0.837209	0.630137	0	0	0	0			5	0.891304	0.903226	0.693069	0.591549	0	0	0	0			5	0.892857	0.814815	0.429907	0	0	0	0	0	0	0	0	0	0	0	0	0	0	0	0	0	0	0	0	0	0.947368	0.482759
	6	0.979592	0.969072	0.837209	0.575342	0	0	0	0			6	0.891304	0.93617	0.780488	0.461538	0	0	0	0			6	0.896552	0.95082	0.68	0	0	0	0	0	0	0	0	0	0	0	0	0	0.793893	0	0.527559	0.633333	0	0.097561	0	0	0	0
	7	0.909091	0.890909	0.803419	0	0.657718	0	0	0			7	0.915888	0.869565	0.833333	0.163934	0	0	0	0			7	0.95082	0.652174	0.357895	0.45	0	0	0	0	0.643564	0	0	0	0	0	0	0	0	0	0	0	0	0	0	0	0.576	0.351852
	8	0.9375	0.969072	0.863636	0.333333	0	0.0714286	0	0			8	0.926316	0.926316	0.786517	0	0	0	0	0			8	0.966667	0.851852	0.378788	0	0	0	0	0	0	0	0	0	0	0	0	0	0	0	0	0	0	0	0	0	0.902439	0.482759
	9	0.989899	0.93617	0.850575	0	0	0.172414	0	0			9	0.907216	0.847458	0.862385	0	0	0	0	0			9	0.931034	0.807692	0	0	0	0	0	0	0	0.614035	0	0	0	0.0222222	0	0	0	0	0	0	0	0	0	0	0.644898	0.59375
	10	0.9375	0.949495	0.837209	0	0	0.2	0	0			10	0	0.900901	0.905263	0	0.8	0	0	0			10	0	0	0	0	0	0	0	0	0.935484	0.857143	0.792453	0	0	0	0	0	0.615385	0	0.393258	0	0	0.0217391	0	0	0.795181	0
	11	0.947368	0.947368	0.876404	0	0	0.109091	0	0			11	0.947368	0.901099	0.731707	0	0	0	0	0			11	0	0	0	0	0	0	0	0	0.984127	0.785714	0	0	0	0	0	0	0	0.530973	0.40678	0	0	0	0	0	0.692982	0
	12	0.903226	0.895833	0.658228	0.380952	0	0.0363636	0	0			12	0.82	0.854701	0.901099	0	0	0	0	0			12	0	0	0	0	0	0	0	0	0.9	0.692308	0.356436	0	0	0	0	0	0	0	0	0	0	0	0	0	0.681159	0
	13	0.75969	0.892857	0.833333	0.373333	0	0	0	0			13	0.879121	0.891304	0.767442	0	0	0	0	0			13	0.912281	0.784314	0	0	0	0.028169	0	0	0	0	0	0	0	0	0	0	0.728814	0.505051	0.298851	0	0	0	0	0	0.707692	0
	14	0.83871	0.840336	0	0.374194	0.763359	0	0	0			14	0.901099	0.914894	0.686275	0	0	0.0240964	0	0			14	0	0	0	0	0	0	0	0	0.881356	0.77193	0	0	0	0.0344828	0	0	0	0	0.554622	0	0	0	0	0	0.85	0
	15	0.9375	0.924731	0.876404	0	0	0.0701754	0	0			15	0.916667	0.891304	0.717949	0	0	0	0	0			15	0.935484	0.931034	0.708333	0	0	0	0	0	0	0.177215	0	0.0285714	0	0	0	0	0.713043	0	0.643836	0	0	0	0	0	0	0
	16	0.947368	0.926316	0.780488	0	0	0.129032	0	0			16	0.947368	0.888889	0.684211	0	0	0	0	0			16	0.903226	0.72	0.705882	0.428571	0	0	0	0	0	0	0	0	0	0	0	0	0	0	0.291391	0	0	0.0217391	0	0	0.781955	0
	17	0.960784	0.959184	0.823529	0	0	0.0384615	0	0			17	0.969072	0.876404	0.673077	0	0	0	0	0			17	0.852459	0.807018	0.403509	0	0	0	0	0	0	0	0	0	0	0	0	0	0	0	0	0	0	0	0	0	0.971429	0
	18	0.918367	0	0.9	0.25	0.710145	0	0	0			18	0.959184	0.958333	0	0.571429	0	0.0224719	0	0			18	0.935484	0.877193	0	0	0	0	0	0	0	0	0.352941	0	0	0.0222222	0	0	0	0	0	0	0	0	0	0	0.845361	0
	19	0.834783	0	0.9375	0.277778	0.714286	0	0	0			19	0.926316	0.924731	0.647619	0	0	0	0	0			19	0.915254	0.814815	0.708333	0.47619	0	0	0	0	0	0	0	0	0	0	0	0	0	0.554455	0	0	0	0	0	0	0	0
	20	0.947368	0.947368	0.717949	0	0	0.129032	0	0			20	0.891304	0.93617	0.660377	0	0	0	0	0			20	0	0	0	0	0	0	0	0	0	0.43299	0.30303	0.396694	0	0.0208333	0	0	0	0	0	0	0	0	0	0	0.907975	0
	21	0.94	0.950495	0.831461	0	0	0	0	0			21	0.93617	0.876404	0.666667	0	0	0	0	0			21	0	0	0	0	0	0	0	0	0	0	0	0	0	0	0	0	0	0	0.426966	0	0	0	0	0	0.776119	0.716216
	22	0.969697	0.969697	0.740741	0	0	0.0344828	0	0			22	0.884211	0.869565	0.686275	0	0	0.0243902	0	0			22	0	0	0	0	0	0	0	0	0	0	0.335664	0.246914	0	0	0	0	0	0	0	0	0	0	0	0	0.920245	0.580645
	23	0.886598	0.918367	0.813953	0	0	0.0666667	0	0			23	0	0.909091	0.819048	0	0.680851	0	0	0			23	0.949153	0.877193	0	0	0	0	0	0	0	0	0	0	0	0	0	0	0	0	0.568889	0	0	0	0	0	0	0
	24	0.893617	0.914894	0.771084	0	0	0.103448	0	0			24	0.901099	0.876404	0	0.583333	0	0.03125	0	0			24	0	0.128205	0	0	0	0	0	0	0	0	0.255639	0	0	0	0	0	0	0	0	0	0	0	0	0	0.787879	0
	25	0.905263	0.866667	0.734177	0	0	0.169492	0	0			25	0.905263	0.470588	0.86	0	0	0	0	0			25	0	0	0	0	0	0	0	0	0.918033	0.7	0.40367	0	0	0	0	0	0	0	0.411215	0.423729	0	0	0	0	0	0.126316
	26	0.905263	0.926316	0.675325	0	0	0.145455	0	0			26	0.924731	0.876404	0	0.360656	0	0	0	0			26	0.877193	0.892857	0.680851	0.511628	0	0	0	0	0	0	0	0	0	0	0	0	0.569444	0	0.578947	0	0	0	0	0	0	0
	27	0.927835	0.888889	0.795181	0	0	0.037037	0	0			27	0.938776	0	0.893204	0.140351	0	0	0	0			27	0	0	0	0	0	0	0	0	0	0	0	0	0	0	0	0	0	0	0	0	0	0	0	0	0.953488	0.641791
	28	0.910891	0.854701	0.877551	0	0	0	0	0			28	0.901099	0.93617	0	0	0	0	0	0			28	0	0	0	0	0	0	0	0	0.606557	0	0.42623	0	0	0.017094	0	0	0	0	0	0	0	0	0	0	0.840909	0
	29	0.93617	0.914894	0.756098	0	0	0	0	0			29	0.927835	0	0.901961	0	0	0	0	0			29	0	0	0	0	0	0	0	0	0.877193	0.8	0.608696	0.439024	0	0	0	0	0	0	0	0	0	0	0	0	0	0
	30	0.815534	0.619048	0.96	0.163934	0	0	0	0			30	0.916667	0.893617	0	0	0	0	0	0			30	0	0	0	0	0	0	0	0	0.821429	0.785714	0	0	0	0	0	0	0	0.545455	0.578313	0	0	0.0217391	0	0	0	0
	31	0.795181	0.65	0.891089	0.163934	0	0	0	0			31	0.903226	0.888889	0	0	0	0.0104712	0	0			31	0	0	0	0	0	0	0	0	0.935484	0.842105	0	0.315789	0	0.04	0	0	0	0.622642	0	0	0	0.0222222	0	0	0.66129	0
	32	0.900901	0	0.877551	0	0.695652	0	0	0			32	0	0.892857	0.878505	0	0	0	0	0			32	0	0	0	0	0	0	0	0	0.952381	0.881356	0.745098	0	0	0	0	0	0	0	0	0	0	0	0	0	0	0.46
	33	0.909091	0.658537	0.84	0	0	0	0	0			33	0.92	0	0.849558	0	0	0	0	0			33	0	0	0	0	0	0	0	0	0	0	0	0.388889	0	0.0188679	0	0	0	0	0	0	0	0	0	0	0.720721	0.615385
	34	0.842105	0.778947	0	0	0.715328	0	0	0			34	0.903226	0.853933	0	0	0	0	0	0			34	0	0	0	0	0	0	0	0	0.862069	0.754717	0	0	0	0	0	0	0	0	0	0	0	0	0	0	0.765957	0
	35	0.901099	0.914894	0.367816	0	0	0.101695	0	0			35	0.879121	0	0.876404	0	0	0	0	0			35	0	0	0	0	0	0	0	0	0	0	0	0	0	0	0	0	0.704918	0.49505	0.7	0	0	0	0	0	0	0
	36	0	0.690476	0.909091	0	0.657895	0	0	0			36	0.853933	0	0.888889	0	0	0	0	0			36	0	0	0	0	0	0	0	0	0.918033	0.8	0.836364	0	0	0	0	0	0	0	0.226087	0.605505	0	0	0	0	0.642857	0
	37	0	0.813008	0.707317	0	0.715328	0	0	0			37	0.88	0	0.857143	0	0	0	0	0			37	0	0	0	0	0	0	0	0	0	0	0	0	0	0	0	0	0	0	0	0	0	0	0	0	0.922222	0.636364
	38	0	0.769231	0.793651	0	0.671141	0	0	0			38	0.886792	0	0.839286	0	0	0	0	0			38	0	0	0	0	0	0	0	0	0	0	0	0	0	0	0	0	0.151899	0	0.258065	0	0	0	0	0	0.943182	0
	39	0.846154	0.516129	0.867257	0	0	0	0	0			39	0.8125	0	0.880734	0	0	0	0	0			39	0	0	0	0	0	0	0	0	0	0	0	0	0	0	0	0	0.711864	0.453608	0	0	0	0	0	0	0.626087	0
	40	0	0.690476	0.790698	0.107143	0.604938	0	0	0			40	0.840909	0	0.837607	0	0	0	0	0			40	0	0	0	0	0	0	0	0	0.967742	0.754717	0.68	0.5	0	0	0	0	0	0	0	0	0	0	0	0	0	0
	41	0.888889	0.233333	0	0.3125	0.710145	0	0	0			41	0.757895	0	0.92	0	0	0	0	0			41	0	0	0	0	0	0	0	0	0	0.382022	0	0.470588	0	0.0298507	0	0	0	0	0	0	0	0	0.210227	0	0	0
	42	0	0.56	0.833333	0	0.636943	0	0	0			42	0	0.917431	0.704225	0	0	0	0	0			42	0	0	0	0	0	0	0	0	0.95082	0.754717	0	0	0	0	0	0	0	0	0.492308	0	0	0.0232558	0	0	0	0
	43	0	0	0.888889	0.314286	0.705036	0	0	0			43	0.901099	0	0.657343	0	0	0	0	0			43	0.983607	0.931034	0	0	0	0	0	0	0	0	0	0	0	0	0	0	0	0	0	0	0	0	0	0	0	0
	44	0.926316	0.924731	0	0	0	0	0	0			44	0	0.369231	0.827586	0	0	0	0	0			44	0	0	0	0	0	0	0	0	0	0	0	0	0	0	0	0	0	0.451613	0	0	0	0	0	0	0	0
	45	0.738095	0.837607	0	0.2	0	0	0	0			45	0	0	0.909091	0	0	0	0	0			45	0	0	0	0	0	0	0	0	0.915254	0.877193	0	0	0	0	0	0	0	0	0	0	0	0	0	0	0	0
	46	0.96	0	0	0	0.75188	0	0	0			46	0.9	0	0	0	0	0	0	0			46	0	0	0	0	0	0	0	0	0	0	0.392523	0	0	0	0	0	0.485437	0	0.382979	0.540881	0	0.0240964	0	0	0	0
	47	0	0	0.912621	0	0.714286	0	0	0			47	0	0	0.822222	0.0754717	0	0	0	0			47	0	0	0	0	0	0	0	0	0	0	0	0	0	0	0	0	0	0	0	0.465753	0	0	0	0	0	0
	48	0	0.890909	0	0	0.714286	0	0	0			48	0	0	0.86	0	0	0	0	0			48	0	0	0	0	0	0	0	0	0	0	0	0	0	0	0	0	0	0	0.52459	0.43609	0	0	0	0	0	0
	49	0.933333	0	0	0	0.671141	0	0	0			49	0	0	0.803279	0	0	0	0	0			49	0	0	0	0	0	0	0	0	0	0	0	0	0	0	0	0	0	0	0	0	0	0.043956	0	0	0	0
	50	0	0	0	0	0	0	0	0			50	0	0	0	0	0	0	0	0			50	0	0	0	0	0	0	0	0	0.96875	0.730159	0	0.114286	0	0	0	0	0	0	0	0	0	0	0	0	0	0.54
[truncated: 15 more columns]

## Sheet: Fig. 2c
	Fig. 2c
	Benchmarking methods on the PBMC datasets via F1 score
	PBMC-bench-1
	Rare cell type	CellSIUS	FiRE	GapClust	RaceID	GiniClust2	scCAD	EDGE	RareQ
	Plasma cell	0	0	0	0.563877	0	0.812903	0	0.816568
	HSC	0	0	0	0	0	0	0	0.472103
	ID2-hi myeloid prog	0	0	0	0	0	0	0	0.593023
	G/M prog	0	0.00119832	0	0	0	0	0	0.539683
	Lymph prog	0	0	0	0	0	0	0	0.689231
	MK/E prog	0.414201	0.00473093	0	0.520147	0.328289	0	0	0.669014
	PBMC-bench-2
	Rare cell type	CellSIUS	FiRE	GapClust	RaceID	GiniClust2	scCAD	EDGE	RareQ
	MK/E prog	0	0	0	0	0	0	0	0.638554
	Plasma cell	0	0	0	0.724771	0	0.81761	0	0.957447
	ILC	0	0	0	0	0	0	0	0.76652
	cDC2	0	0	0	0	0	0	0	0.8
	G/M prog	0	0	0	0	0	0	0	0.650177
	PBMC-bench-3
	Rare cell type	CellSIUS	FiRE	GapClust	RaceID	GiniClust2	scCAD	EDGE	RareQ
	Plasma cell	0	0	0	0.653465	0	0	0	0.918919
	ILC	0	0	0	0	0	0	0	0
	PBMC-bench-4
	Rare cell type	CellSIUS	FiRE	GapClust	RaceID	GiniClust2	scCAD	EDGE	RareQ
	Plasma cell	0	0.0336606	0	0.730233	0	0.874636	0	0.877193
	pDC	0	0.0108696	0	0	0	0	0	0.730061
	Normoblast	0.645631	0.549801	0.0182648	0.41791	0	0	0	0.926014
	CD8+ T naive	0	0	0	0	0	0	0	0

## Sheet: Fig. 2d
	Fig. 2d
	Benchmarking methods on the 20 scRNA-seq datasets via F1 score, Precision and Recall
		Type	F1 score	Precision	Recall	Data	Method
	1	Ionocyte	0.761905	1	0.615385	Airway	CellSIUS
	2	Goblet	0.814159	0.958333	0.707692	Airway	CellSIUS
	3	Ionocyte	0.0330189	0.0170316	0.538462	Airway	FiRE
	4	Goblet	0.0586246	0.0316302	0.4	Airway	FiRE
	5	Ionocyte	0	0	0	Airway	GapClust
	6	Goblet	0.539326	1	0.369231	Airway	GapClust
	7	Ionocyte	0.142857	1	0.0769231	Airway	RaceID
	8	Goblet	0.765217	0.88	0.676923	Airway	RaceID
	9	Ionocyte	0.695652	0.8	0.615385	Airway	GiniClust2
	10	Goblet	0.864407	0.962264	0.784615	Airway	GiniClust2
	11	Ionocyte	0.727273	0.888889	0.615385	Airway	scCAD
	12	Goblet	0.852713	0.859375	0.846154	Airway	scCAD
	13	Ionocyte	0	0	0	Airway	EDGE
	14	Goblet	0	0	0	Airway	EDGE
	15	Ionocyte	0.761905	1	0.615385	Airway	RareQ
	16	Goblet	0.68	0.971429	0.523077	Airway	RareQ
	17	MuralCells	0.646154	0.913043	0.5	Arc-ME	CellSIUS
	18	Astrocyte	0.860335	0.9625	0.777778	Arc-ME	CellSIUS
	19	Fibroblast	0.934473	0.916201	0.953488	Arc-ME	CellSIUS
	20	MuralCells	0.173275	0.0988275	0.702381	Arc-ME	FiRE
	21	Astrocyte	0.00287356	0.00167504	0.010101	Arc-ME	FiRE
	22	Fibroblast	0.119636	0.0770519	0.267442	Arc-ME	FiRE
	23	MuralCells	0.5	1	0.333333	Arc-ME	GapClust
	24	Astrocyte	0.912088	1	0.838384	Arc-ME	GapClust
	25	Fibroblast	0.477876	1	0.313953	Arc-ME	GapClust
	26	MuralCells	0.713287	0.864407	0.607143	Arc-ME	RaceID
	27	Astrocyte	0	0	0	Arc-ME	RaceID
	28	Fibroblast	0.920354	0.934132	0.906977	Arc-ME	RaceID
	29	MuralCells	0	0	0	Arc-ME	GiniClust2
	30	Astrocyte	0	0	0	Arc-ME	GiniClust2
	31	Fibroblast	0	0	0	Arc-ME	GiniClust2
	32	MuralCells	0	0	0	Arc-ME	scCAD
	33	Astrocyte	0.954315	0.959184	0.949495	Arc-ME	scCAD
	34	Fibroblast	0.918033	0.865979	0.976744	Arc-ME	scCAD
	35	MuralCells	0	0	0	Arc-ME	EDGE
	36	Astrocyte	0	0	0	Arc-ME	EDGE
	37	Fibroblast	0.910217	0.97351	0.854651	Arc-ME	EDGE
	38	MuralCells	0.921212	0.938272	0.904762	Arc-ME	RareQ
	39	Astrocyte	0.935484	1	0.878788	Arc-ME	RareQ
	40	Fibroblast	0.985251	1	0.97093	Arc-ME	RareQ
	41	11: CD4 T(11)	0	0	0	B_lymphoma	CellSIUS
	42	13: B(13)	0	0	0	B_lymphoma	CellSIUS
	43	12: CD4 T(12)	0	0	0	B_lymphoma	CellSIUS
	44	11: CD4 T(11)	0	0	0	B_lymphoma	FiRE
	45	13: B(13)	0	0	0	B_lymphoma	FiRE
	46	12: CD4 T(12)	0	0	0	B_lymphoma	FiRE
	47	11: CD4 T(11)	0	0	0	B_lymphoma	GapClust
	48	13: B(13)	0	0	0	B_lymphoma	GapClust
	49	12: CD4 T(12)	0	0	0	B_lymphoma	GapClust
	50	11: CD4 T(11)	0	0	0	B_lymphoma	RaceID
	51	13: B(13)	0	0	0	B_lymphoma	RaceID
	52	12: CD4 T(12)	0	0	0	B_lymphoma	RaceID
	53	11: CD4 T(11)	0	0	0	B_lymphoma	GiniClust2
	54	13: B(13)	0	0	0	B_lymphoma	GiniClust2
	55	12: CD4 T(12)	0	0	0	B_lymphoma	GiniClust2
	56	11: CD4 T(11)	0	0	0	B_lymphoma	scCAD
	57	13: B(13)	0	0	0	B_lymphoma	scCAD
	58	12: CD4 T(12)	0	0	0	B_lymphoma	scCAD
	59	11: CD4 T(11)	0	0	0	B_lymphoma	EDGE
	60	13: B(13)	0	0	0	B_lymphoma	EDGE
	61	12: CD4 T(12)	0	0	0	B_lymphoma	EDGE
	62	11: CD4 T(11)	0	0	0	B_lymphoma	RareQ
	63	13: B(13)	0.56	0.4375	0.777778	B_lymphoma	RareQ
	64	12: CD4 T(12)	0	0	0	B_lymphoma	RareQ
	65	Cluster 40	0	0	0	Cao	CellSIUS
	66	AFD	0	0	0	Cao	CellSIUS
	67	ASER	0	0	0	Cao	CellSIUS
	68	ASEL	0	0	0	Cao	CellSIUS
	69	Cholinergic (23)	0	0	0	Cao	CellSIUS
	70	Cluster 13	0	0	0	Cao	CellSIUS
	71	RIC	0	0	0	Cao	CellSIUS
	72	Cluster 27	0	0	0	Cao	CellSIUS
	73	AWA	0	0	0	Cao	CellSIUS
	74	Cholinergic (35)	0	0	0	Cao	CellSIUS
	75	Cholinergic (15)	0	0	0	Cao	CellSIUS
	76	BAG	0	0	0	Cao	CellSIUS
	77	DVA	0	0	0	Cao	CellSIUS
	78	Pharyngeal (33)	0.895522	0.9375	0.857143	Cao	CellSIUS
	79	ASK	0	0	0	Cao	CellSIUS
	80	Cluster 10	0	0	0	Cao	CellSIUS
	81	Cluster 17	0	0	0	Cao	CellSIUS
	82	Cluster 40	0	0	0	Cao	FiRE
	83	AFD	0	0	0	Cao	FiRE
	84	ASER	0.0978593	0.0547945	0.457143	Cao	FiRE
	85	ASEL	0.0303951	0.0171233	0.135135	Cao	FiRE
	86	Cholinergic (23)	0	0	0	Cao	FiRE
	87	Cluster 13	0.00593472	0.00342466	0.0222222	Cao	FiRE
	88	RIC	0	0	0	Cao	FiRE
	89	Cluster 27	0	0	0	Cao	FiRE
	90	AWA	0.0462428	0.0273973	0.148148	Cao	FiRE
	91	Cholinergic (35)	0	0	0	Cao	FiRE
	92	Cholinergic (15)	0	0	0	Cao	FiRE
	93	BAG	0.0724234	0.0445205	0.19403	Cao	FiRE
	94	DVA	0	0	0	Cao	FiRE
	95	Pharyngeal (33)	0.00552486	0.00342466	0.0142857	Cao	FiRE
	96	ASK	0.0274725	0.0171233	0.0694444	Cao	FiRE
	97	Cluster 10	0	0	0	Cao	FiRE
	98	Cluster 17	0	0	0	Cao	FiRE
	99	Cluster 40	0	0	0	Cao	GapClust
	100	AFD	0	0	0	Cao	GapClust
	101	ASER	0	0	0	Cao	GapClust
	102	ASEL	0	0	0	Cao	GapClust
	103	Cholinergic (23)	0	0	0	Cao	GapClust
	104	Cluster 13	0	0	0	Cao	GapClust
	105	RIC	0	0	0	Cao	GapClust
	106	Cluster 27	0	0	0	Cao	GapClust
	107	AWA	0	0	0	Cao	GapClust
	108	Cholinergic (35)	0	0	0	Cao	GapClust
	109	Cholinergic (15)	0	0	0	Cao	GapClust
	110	BAG	0	0	0	Cao	GapClust
	111	DVA	0	0	0	Cao	GapClust
	112	Pharyngeal (33)	0	0	0	Cao	GapClust
	113	ASK	0	0	0	Cao	GapClust
	114	Cluster 10	0	0	0	Cao	GapClust
	115	Cluster 17	0	0	0	Cao	GapClust
	116	Cluster 40	0	0	0	Cao	RaceID
	117	AFD	0	0	0	Cao	RaceID
	118	ASER	0	0	0	Cao	RaceID
	119	ASEL	0	0	0	Cao	RaceID
	120	Cholinergic (23)	0	0	0	Cao	RaceID
	121	Cluster 13	0	0	0	Cao	RaceID
	122	RIC	0	0	0	Cao	RaceID
	123	Cluster 27	0	0	0	Cao	RaceID
	124	AWA	0	0	0	Cao	RaceID
	125	Cholinergic (35)	0	0	0	Cao	RaceID
	126	Cholinergic (15)	0	0	0	Cao	RaceID
	127	BAG	0	0	0	Cao	RaceID
	128	DVA	0	0	0	Cao	RaceID
	129	Pharyngeal (33)	0	0	0	Cao	RaceID
	130	ASK	0	0	0	Cao	RaceID
	131	Cluster 10	0	0	0	Cao	RaceID
	132	Cluster 17	0	0	0	Cao	RaceID
	133	Cluster 40	0	0	0	Cao	GiniClust2
	134	AFD	0	0	0	Cao	GiniClust2
	135	ASER	0	0	0	Cao	GiniClust2
	136	ASEL	0	0	0	Cao	GiniClust2
	137	Cholinergic (23)	0	0	0	Cao	GiniClust2
	138	Cluster 13	0	0	0	Cao	GiniClust2
	139	RIC	0	0	0	Cao	GiniClust2
	140	Cluster 27	0	0	0	Cao	GiniClust2
	141	AWA	0	0	0	Cao	GiniClust2
	142	Cholinergic (35)	0	0	0	Cao	GiniClust2
	143	Cholinergic (15)	0	0	0	Cao	GiniClust2
	144	BAG	0	0	0	Cao	GiniClust2
	145	DVA	0	0	0	Cao	GiniClust2
	146	Pharyngeal (33)	0	0	0	Cao	GiniClust2
	147	ASK	0	0	0	Cao	GiniClust2
	148	Cluster 10	0	0	0	Cao	GiniClust2
	149	Cluster 17	0	0	0	Cao	GiniClust2
	150	Cluster 40	0.833333	0.869565	0.8	Cao	scCAD
	151	AFD	0.888889	0.96	0.827586	Cao	scCAD
	152	ASER	0.939394	1	0.885714	Cao	scCAD
	153	ASEL	0.972222	1	0.945946	Cao	scCAD
	154	Cholinergic (23)	0.942529	0.97619	0.911111	Cao	scCAD
	155	Cluster 13	0.831169	1	0.711111	Cao	scCAD
	156	RIC	0.675	0.870968	0.55102	Cao	scCAD
	157	Cluster 27	0	0	0	Cao	scCAD
	158	AWA	0	0	0	Cao	scCAD
	159	Cholinergic (35)	0	0	0	Cao	scCAD
	160	Cholinergic (15)	0	0	0	Cao	scCAD
	161	BAG	0.953125	1	0.910448	Cao	scCAD
	162	DVA	0.912	1	0.838235	Cao	scCAD
	163	Pharyngeal (33)	0.947368	1	0.9	Cao	scCAD
	164	ASK	0.934307	0.984615	0.888889	Cao	scCAD
	165	Cluster 10	0.926471	0.984375	0.875	Cao	scCAD
	166	Cluster 17	0.986111	1	0.972603	Cao	scCAD
	167	Cluster 40	0	0	0	Cao	EDGE
	168	AFD	0	0	0	Cao	EDGE
	169	ASER	0	0	0	Cao	EDGE
	170	ASEL	0	0	0	Cao	EDGE
	171	Cholinergic (23)	0	0	0	Cao	EDGE
	172	Cluster 13	0	0	0	Cao	EDGE
	173	RIC	0	0	0	Cao	EDGE
	174	Cluster 27	0	0	0	Cao	EDGE
	175	AWA	0	0	0	Cao	EDGE
	176	Cholinergic (35)	0	0	0	Cao	EDGE
	177	Cholinergic (15)	0	0	0	Cao	EDGE
	178	BAG	0	0	0	Cao	EDGE
	179	DVA	0	0	0	Cao	EDGE
	180	Pharyngeal (33)	0	0	0	Cao	EDGE
	181	ASK	0	0	0	Cao	EDGE
	182	Cluster 10	0	0	0	Cao	EDGE
	183	Cluster 17	0	0	0	Cao	EDGE
	184	Cluster 40	0	0	0	Cao	RareQ
	185	AFD	0.95082	0.90625	1	Cao	RareQ
	186	ASER	0.971429	0.971429	0.971429	Cao	RareQ
	187	ASEL	0.935065	0.9	0.972973	Cao	RareQ
	188	Cholinergic (23)	0.953488	1	0.911111	Cao	RareQ
	189	Cluster 13	0.86747	0.947368	0.8	Cao	RareQ
	190	RIC	0	0	0	Cao	RareQ
	191	Cluster 27	0.907216	0.977778	0.846154	Cao	RareQ
	192	AWA	0.954955	0.929825	0.981481	Cao	RareQ
	193	Cholinergic (35)	0.947368	0.964286	0.931034	Cao	RareQ
	194	Cholinergic (15)	0	0	0	Cao	RareQ
	195	BAG	1	1	1	Cao	RareQ
	196	DVA	0.985507	0.971429	1	Cao	RareQ
	197	Pharyngeal (33)	0.979021	0.958904	1	Cao	RareQ
	198	ASK	0.948905	1	0.902778	Cao	RareQ
	199	Cluster 10	0.97931	0.972603	0.986111	Cao	RareQ
	200	Cluster 17	0.934307	1	0.876712	Cao	RareQ
	201	Glu1	0	0	0	Chen	CellSIUS
	202	Glu3	0	0	0	Chen	CellSIUS
	203	Glu10	0	0	0	Chen	CellSIUS
	204	GABA7	0	0	0	Chen	CellSIUS
	205	Hista	0	0	0	Chen	CellSIUS
	206	GABA4	0	0	0	Chen	CellSIUS
	207	Glu2	0	0	0	Chen	CellSIUS
	208	GABA1	0	0	0	Chen	CellSIUS
	209	GABA10	0	0	0	Chen	CellSIUS
	210	Glu12	0	0	0	Chen	CellSIUS
	211	Glu13	0	0	0	Chen	CellSIUS
	212	Glu15	0	0	0	Chen	CellSIUS
	213	GABA2	0	0	0	Chen	CellSIUS
	214	GABA18	0	0	0	Chen	CellSIUS
	215	SCO	1	1	1	Chen	CellSIUS
	216	GABA11	0	0	0	Chen	CellSIUS
	217	Glu9	0	0	0	Chen	CellSIUS
	218	Glu11	0	0	0	Chen	CellSIUS
	219	GABA6	0	0	0	Chen	CellSIUS
	220	GABA17	0.214286	1	0.12	Chen	CellSIUS
	221	Glu8	0	0	0	Chen	CellSIUS
	222	Glu6	0	0	0	Chen	CellSIUS
	223	Glu14	0	0	0	Chen	CellSIUS
	224	POPC	0.835165	0.95	0.745098	Chen	CellSIUS
	225	GABA12	0	0	0	Chen	CellSIUS
	226	GABA16	0	0	0	Chen	CellSIUS
	227	GABA9	0	0	0	Chen	CellSIUS
	228	GABA14	0	0	0	Chen	CellSIUS
	229	GABA5	0	0	0	Chen	CellSIUS
	230	GABA3	0	0	0	Chen	CellSIUS
	231	GABA15	0	0	0	Chen	CellSIUS
	232	Glu1	0	0	0	Chen	FiRE
	233	Glu3	0	0	0	Chen	FiRE
	234	Glu10	0	0	0	Chen	FiRE
	235	GABA7	0	0	0	Chen	FiRE
	236	Hista	0	0	0	Chen	FiRE
	237	GABA4	0	0	0	Chen	FiRE
	238	Glu2	0	0	0	Chen	FiRE
	239	GABA1	0	0	0	Chen	FiRE
	240	GABA10	0	0	0	Chen	FiRE
	241	Glu12	0	0	0	Chen	FiRE
	242	Glu13	0	0	0	Chen	FiRE
	243	Glu15	0	0	0	Chen	FiRE
	244	GABA2	0	0	0	Chen	FiRE
	245	GABA18	0	0	0	Chen	FiRE
	246	SCO	0.0557769	0.0319635	0.21875	Chen	FiRE
	247	GABA11	0	0	0	Chen	FiRE
	248	Glu9	0	0	0	Chen	FiRE
	249	Glu11	0	0	0	Chen	FiRE
	250	GABA6	0	0	0	Chen	FiRE
	251	GABA17	0	0	0	Chen	FiRE
	252	Glu8	0	0	0	Chen	FiRE
	253	Glu6	0	0	0	Chen	FiRE
	254	Glu14	0	0	0	Chen	FiRE
	255	POPC	0	0	0	Chen	FiRE
	256	GABA12	0	0	0	Chen	FiRE
	257	GABA16	0	0	0	Chen	FiRE
	258	GABA9	0	0	0	Chen	FiRE
	259	GABA14	0	0	0	Chen	FiRE
	260	GABA5	0	0	0	Chen	FiRE
	261	GABA3	0	0	0	Chen	FiRE
	262	GABA15	0	0	0	Chen	FiRE
	263	Glu1	0	0	0	Chen	GapClust
	264	Glu3	0	0	0	Chen	GapClust
	265	Glu10	0	0	0	Chen	GapClust
	266	GABA7	0	0	0	Chen	GapClust
	267	Hista	0	0	0	Chen	GapClust
	268	GABA4	0	0	0	Chen	GapClust
	269	Glu2	0	0	0	Chen	GapClust
	270	GABA1	0	0	0	Chen	GapClust
	271	GABA10	0	0	0	Chen	GapClust
	272	Glu12	0	0	0	Chen	GapClust
	273	Glu13	0	0	0	Chen	GapClust
	274	Glu15	0	0	0	Chen	GapClust
	275	GABA2	0	0	0	Chen	GapClust
	276	GABA18	0	0	0	Chen	GapClust
	277	SCO	1	1	1	Chen	GapClust
	278	GABA11	0	0	0	Chen	GapClust
	279	Glu9	0	0	0	Chen	GapClust
	280	Glu11	0	0	0	Chen	GapClust
	281	GABA6	0	0	0	Chen	GapClust
	282	GABA17	0	0	0	Chen	GapClust
	283	Glu8	0	0	0	Chen	GapClust
	284	Glu6	0	0	0	Chen	GapClust
	285	Glu14	0	0	0	Chen	GapClust
	286	POPC	0	0	0	Chen	GapClust
	287	GABA12	0	0	0	Chen	GapClust
	288	GABA16	0	0	0	Chen	GapClust
	289	GABA9	0	0	0	Chen	GapClust
	290	GABA14	0	0	0	Chen	GapClust
	291	GABA5	0	0	0	Chen	GapClust
	292	GABA3	0	0	0	Chen	GapClust
	293	GABA15	0	0	0	Chen	GapClust
	294	Glu1	0	0	0	Chen	RaceID
	295	Glu3	0	0	0	Chen	RaceID
	296	Glu10	0	0	0	Chen	RaceID
	297	GABA7	0	0	0	Chen	RaceID
	298	Hista	0	0	0	Chen	RaceID
	299	GABA4	0	0	0	Chen	RaceID
	300	Glu2	0	0	0	Chen	RaceID
	301	GABA1	0	0	0	Chen	RaceID
	302	GABA10	0	0	0	Chen	RaceID
	303	Glu12	0.266667	0.666667	0.166667	Chen	RaceID
	304	Glu13	0.723404	0.73913	0.708333	Chen	RaceID
	305	Glu15	0	0	0	Chen	RaceID
	306	GABA2	0	0	0	Chen	RaceID
	307	GABA18	0	0	0	Chen	RaceID
	308	SCO	0	0	0	Chen	RaceID
	309	GABA11	0	0	0	Chen	RaceID
	310	Glu9	0	0	0	Chen	RaceID
	311	Glu11	0.708861	0.756757	0.666667	Chen	RaceID
	312	GABA6	0	0	0	Chen	RaceID
	313	GABA17	0	0	0	Chen	RaceID
	314	Glu8	0	0	0	Chen	RaceID
	315	Glu6	0	0	0	Chen	RaceID
	316	Glu14	0.4	0.928571	0.254902	Chen	RaceID
	317	POPC	0.733333	0.637681	0.862745	Chen	RaceID
	318	GABA12	0	0	0	Chen	RaceID
	319	GABA16	0	0	0	Chen	RaceID
	320	GABA9	0	0	0	Chen	RaceID
	321	GABA14	0.379562	0.393939	0.366197	Chen	RaceID
	322	GABA5	0	0	0	Chen	RaceID
	323	GABA3	0.363636	0.916667	0.226804	Chen	RaceID
	324	GABA15	0.858586	0.988372	0.758929	Chen	RaceID
	325	Glu1	0	0	0	Chen	GiniClust2
	326	Glu3	0	0	0	Chen	GiniClust2
	327	Glu10	0	0	0	Chen	GiniClust2
	328	GABA7	0	0	0	Chen	GiniClust2
	329	Hista	0	0	0	Chen	GiniClust2
	330	GABA4	0	0	0	Chen	GiniClust2
	331	Glu2	0	0	0	Chen	GiniClust2
	332	GABA1	0	0	0	Chen	GiniClust2
	333	GABA10	0	0	0	Chen	GiniClust2
	334	Glu12	0	0	0	Chen	GiniClust2
	335	Glu13	0	0	0	Chen	GiniClust2
	336	Glu15	0	0	0	Chen	GiniClust2
	337	GABA2	0	0	0	Chen	GiniClust2
	338	GABA18	0	0	0	Chen	GiniClust2
	339	SCO	0	0	0	Chen	GiniClust2
	340	GABA11	0	0	0	Chen	GiniClust2
	341	Glu9	0	0	0	Chen	GiniClust2
	342	Glu11	0	0	0	Chen	GiniClust2
	343	GABA6	0	0	0	Chen	GiniClust2
	344	GABA17	0	0	0	Chen	GiniClust2
	345	Glu8	0	0	0	Chen	GiniClust2
	346	Glu6	0	0	0	Chen	GiniClust2
	347	Glu14	0	0	0	Chen	GiniClust2
	348	POPC	0	0	0	Chen	GiniClust2
	349	GABA12	0.342105	0.928571	0.209677	Chen	GiniClust2
	350	GABA16	0	0	0	Chen	GiniClust2
	351	GABA9	0	0	0	Chen	GiniClust2
	352	GABA14	0	0	0	Chen	GiniClust2
	353	GABA5	0	0	0	Chen	GiniClust2
	354	GABA3	0	0	0	Chen	GiniClust2
	355	GABA15	0	0	0	Chen	GiniClust2
	356	Glu1	0	0	0	Chen	scCAD
	357	Glu3	0	0	0	Chen	scCAD
	358	Glu10	0	0	0	Chen	scCAD
	359	GABA7	0	0	0	Chen	scCAD
	360	Hista	0	0	0	Chen	scCAD
	361	GABA4	0	0	0	Chen	scCAD
	362	Glu2	0.871795	0.944444	0.809524	Chen	scCAD
	363	GABA1	0	0	0	Chen	scCAD
	364	GABA10	0	0	0	Chen	scCAD
	365	Glu12	0	0	0	Chen	scCAD
	366	Glu13	0	0	0	Chen	scCAD
	367	Glu15	0	0	0	Chen	scCAD
	368	GABA2	0	0	0	Chen	scCAD
	369	GABA18	0	0	0	Chen	scCAD
	370	SCO	0.984615	0.969697	1	Chen	scCAD
	371	GABA11	0	0	0	Chen	scCAD
	372	Glu9	0	0	0	Chen	scCAD
	373	Glu11	0.816901	1	0.690476	Chen	scCAD
	374	GABA6	0	0	0	Chen	scCAD
	375	GABA17	0	0	0	Chen	scCAD
	376	Glu8	0	0	0	Chen	scCAD
	377	Glu6	0	0	0	Chen	scCAD
	378	Glu14	0	0	0	Chen	scCAD
	379	POPC	0.47619	0.606061	0.392157	Chen	scCAD
	380	GABA12	0	0	0	Chen	scCAD
	381	GABA16	0	0	0	Chen	scCAD
	382	GABA9	0	0	0	Chen	scCAD
	383	GABA14	0	0	0	Chen	scCAD
	384	GABA5	0	0	0	Chen	scCAD
	385	GABA3	0	0	0	Chen	scCAD
	386	GABA15	0.782609	1	0.642857	Chen	scCAD
	387	Glu1	0	0	0	Chen	EDGE
	388	Glu3	0	0	0	Chen	EDGE
	389	Glu10	0	0	0	Chen	EDGE
	390	GABA7	0	0	0	Chen	EDGE
	391	Hista	0	0	0	Chen	EDGE
	392	GABA4	0	0	0	Chen	EDGE
	393	Glu2	0	0	0	Chen	EDGE
	394	GABA1	0	0	0	Chen	EDGE
	395	GABA10	0	0	0	Chen	EDGE
	396	Glu12	0	0	0	Chen	EDGE
	397	Glu13	0	0	0	Chen	EDGE
	398	Glu15	0	0	0	Chen	EDGE
	399	GABA2	0	0	0	Chen	EDGE
	400	GABA18	0	0	0	Chen	EDGE
	401	SCO	0	0	0	Chen	EDGE
	402	GABA11	0	0	0	Chen	EDGE
	403	Glu9	0	0	0	Chen	EDGE
	404	Glu11	0	0	0	Chen	EDGE
	405	GABA6	0	0	0	Chen	EDGE
	406	GABA17	0	0	0	Chen	EDGE
	407	Glu8	0	0	0	Chen	EDGE
	408	Glu6	0	0	0	Chen	EDGE
	409	Glu14	0	0	0	Chen	EDGE
	410	POPC	0	0	0	Chen	EDGE
	411	GABA12	0	0	0	Chen	EDGE
	412	GABA16	0	0	0	Chen	EDGE
	413	GABA9	0	0	0	Chen	EDGE
	414	GABA14	0	0	0	Chen	EDGE
	415	GABA5	0	0	0	Chen	EDGE
	416	GABA3	0	0	0	Chen	EDGE
	417	GABA15	0	0	0	Chen	EDGE
	418	Glu1	0	0	0	Chen	RareQ
	419	Glu3	0	0	0	Chen	RareQ
	420	Glu10	0	0	0	Chen	RareQ
	421	GABA7	0	0	0	Chen	RareQ
	422	Hista	0.827586	1	0.705882	Chen	RareQ
	423	GABA4	0	0	0	Chen	RareQ
	424	Glu2	0.829268	0.85	0.809524	Chen	RareQ
	425	GABA1	0.5625	1	0.391304	Chen	RareQ
	426	GABA10	0	0	0	Chen	RareQ
	427	Glu12	0.701754	0.606061	0.833333	Chen	RareQ
	428	Glu13	0	0	0	Chen	RareQ
	429	Glu15	0.888889	1	0.8	Chen	RareQ
	430	GABA2	0.777778	0.777778	0.777778	Chen	RareQ
	431	GABA18	0.517241	0.555556	0.483871	Chen	RareQ
	432	SCO	0.984615	0.969697	1	Chen	RareQ
	433	GABA11	0.852941	0.878788	0.828571	Chen	RareQ
	434	Glu9	0	0	0	Chen	RareQ
	435	Glu11	0.987952	1	0.97619	Chen	RareQ
	436	GABA6	0	0	0	Chen	RareQ
	437	GABA17	0.746988	0.939394	0.62	Chen	RareQ
	438	Glu8	0	0	0	Chen	RareQ
	439	Glu6	0	0	0	Chen	RareQ
	440	Glu14	0.728814	0.641791	0.843137	Chen	RareQ
	441	POPC	0.990099	1	0.980392	Chen	RareQ
	442	GABA12	0.602273	0.464912	0.854839	Chen	RareQ
	443	GABA16	0.715152	0.59596	0.893939	Chen	RareQ
	444	GABA9	0.753425	0.733333	0.774648	Chen	RareQ
	445	GABA14	0	0	0	Chen	RareQ
	446	GABA5	0.5	0.36478	0.794521	Chen	RareQ
	447	GABA3	0.813953	0.933333	0.721649	Chen	RareQ
	448	GABA15	0.991071	0.991071	0.991071	Chen	RareQ
	449	cDC1	0	0	0	Choroid_plexus	CellSIUS
	450	Dividing NK cell	0	0	0	Choroid_plexus	CellSIUS
	451	Dividing CD8 T cell	0	0	0	Choroid_plexus	CellSIUS
	452	Monocyte	0.535714	0.428571	0.714286	Choroid_plexus	CellSIUS
	453	gdT cell	0.791667	1	0.655172	Choroid_plexus	CellSIUS
	454	Dividing DC	0	0	0	Choroid_plexus	CellSIUS
	455	NK cell	0.769231	0.731707	0.810811	Choroid_plexus	CellSIUS
	456	moDC	0.475524	0.345178	0.764045	Choroid_plexus	CellSIUS
	457	CD8 T cell	0.699187	0.581081	0.877551	Choroid_plexus	CellSIUS
	458	cDC1	0	0	0	Choroid_plexus	FiRE
	459	Dividing NK cell	0	0	0	Choroid_plexus	FiRE
	460	Dividing CD8 T cell	0	0	0	Choroid_plexus	FiRE
	461	Monocyte	0	0	0	Choroid_plexus	FiRE
	462	gdT cell	0	0	0	Choroid_plexus	FiRE
	463	Dividing DC	0	0	0	Choroid_plexus	FiRE
	464	NK cell	0	0	0	Choroid_plexus	FiRE
	465	moDC	0	0	0	Choroid_plexus	FiRE
	466	CD8 T cell	0	0	0	Choroid_plexus	FiRE
	467	cDC1	0	0	0	Choroid_plexus	GapClust
	468	Dividing NK cell	0	0	0	Choroid_plexus	GapClust
	469	Dividing CD8 T cell	0	0	0	Choroid_plexus	GapClust
	470	Monocyte	0	0	0	Choroid_plexus	GapClust
	471	gdT cell	0	0	0	Choroid_plexus	GapClust
	472	Dividing DC	0	0	0	Choroid_plexus	GapClust
	473	NK cell	0	0	0	Choroid_plexus	GapClust
	474	moDC	0	0	0	Choroid_plexus	GapClust
	475	CD8 T cell	0	0	0	Choroid_plexus	GapClust
	476	cDC1	0	0	0	Choroid_plexus	RaceID
	477	Dividing NK cell	0.394366	0.378378	0.411765	Choroid_plexus	RaceID
	478	Dividing CD8 T cell	0	0	0	Choroid_plexus	RaceID
	479	Monocyte	0	0	0	Choroid_plexus	RaceID
	480	gdT cell	0	0	0	Choroid_plexus	RaceID
	481	Dividing DC	0	0	0	Choroid_plexus	RaceID
	482	NK cell	0	0	0	Choroid_plexus	RaceID
	483	moDC	0.567164	0.508929	0.640449	Choroid_plexus	RaceID
	484	CD8 T cell	0	0	0	Choroid_plexus	RaceID
	485	cDC1	0	0	0	Choroid_plexus	GiniClust2
	486	Dividing NK cell	0	0	0	Choroid_plexus	GiniClust2
	487	Dividing CD8 T cell	0	0	0	Choroid_plexus	GiniClust2
	488	Monocyte	0	0	0	Choroid_plexus	GiniClust2
	489	gdT cell	0	0	0	Choroid_plexus	GiniClust2
	490	Dividing DC	0	0	0	Choroid_plexus	GiniClust2
	491	NK cell	0	0	0	Choroid_plexus	GiniClust2
	492	moDC	0	0	0	Choroid_plexus	GiniClust2
	493	CD8 T cell	0	0	0	Choroid_plexus	GiniClust2
	494	cDC1	0	0	0	Choroid_plexus	scCAD
	495	Dividing NK cell	0	0	0	Choroid_plexus	scCAD
	496	Dividing CD8 T cell	0	0	0	Choroid_plexus	scCAD
	497	Monocyte	0	0	0	Choroid_plexus	scCAD
	498	gdT cell	0	0	0	Choroid_plexus	scCAD
	499	Dividing DC	0	0	0	Choroid_plexus	scCAD
	500	NK cell	0	0	0	Choroid_plexus	scCAD
	501	moDC	0.717742	0.559748	1	Choroid_plexus	scCAD
	502	CD8 T cell	0	0	0	Choroid_plexus	scCAD
	503	cDC1	0	0	0	Choroid_plexus	EDGE
	504	Dividing NK cell	0.4	0.283951	0.676471	Choroid_plexus	EDGE
	505	Dividing CD8 T cell	0	0	0	Choroid_plexus	EDGE
	506	Monocyte	0	0	0	Choroid_plexus	EDGE
	507	gdT cell	0	0	0	Choroid_plexus	EDGE
	508	Dividing DC	0	0	0	Choroid_plexus	EDGE
	509	NK cell	0	0	0	Choroid_plexus	EDGE
	510	moDC	0	0	0	Choroid_plexus	EDGE
	511	CD8 T cell	0	0	0	Choroid_plexus	EDGE
	512	cDC1	1	1	1	Choroid_plexus	RareQ
	513	Dividing NK cell	0.942857	0.916667	0.970588	Choroid_plexus	RareQ
	514	Dividing CD8 T cell	0.916667	0.970588	0.868421	Choroid_plexus	RareQ
	515	Monocyte	0.875	0.921053	0.833333	Choroid_plexus	RareQ
	516	gdT cell	0.947368	0.964286	0.931034	Choroid_plexus	RareQ
	517	Dividing DC	0.5	1	0.333333	Choroid_plexus	RareQ
	518	NK cell	0.959459	0.959459	0.959459	Choroid_plexus	RareQ
	519	moDC	0.832298	0.930556	0.752809	Choroid_plexus	RareQ
	520	CD8 T cell	0.964467	0.959596	0.969388	Choroid_plexus	RareQ
	521	OPCs	0.901961	1	0.821429	Cortex	CellSIUS
	522	GABAergic neurons	0.921053	0.897436	0.945946	Cortex	CellSIUS
	523	OPCs	0	0	0	Cortex	FiRE
	524	GABAergic neurons	0.22069	0.126482	0.864865	Cortex	FiRE
	525	OPCs	0.964286	0.964286	0.964286	Cortex	GapClust
	526	GABAergic neurons	0	0	0	Cortex	GapClust
	527	OPCs	0	0	0	Cortex	RaceID
	528	GABAergic neurons	0.571429	0.692308	0.486486	Cortex	RaceID
	529	OPCs	0	0	0	Cortex	GiniClust2
	530	GABAergic neurons	0	0	0	Cortex	GiniClust2
	531	OPCs	0.947368	0.931034	0.964286	Cortex	scCAD
	532	GABAergic neurons	0	0	0	Cortex	scCAD
	533	OPCs	0	0	0	Cortex	EDGE
	534	GABAergic neurons	0	0	0	Cortex	EDGE
	535	OPCs	0.965517	0.933333	1	Cortex	RareQ
	536	GABAergic neurons	0.973684	0.948718	1	Cortex	RareQ
	537	cardiac neuron	0.88	1	0.785714	Heart	CellSIUS
	538	smooth muscle cell	0.835443	0.891892	0.785714	Heart	CellSIUS
	539	cardiac neuron	0	0	0	Heart	FiRE
	540	smooth muscle cell	0	0	0	Heart	FiRE
	541	cardiac neuron	0	0	0	Heart	GapClust
	542	smooth muscle cell	0	0	0	Heart	GapClust
	543	cardiac neuron	0.294118	0.833333	0.178571	Heart	RaceID
	544	smooth muscle cell	0.603175	0.904762	0.452381	Heart	RaceID
	545	cardiac neuron	0	0	0	Heart	GiniClust2
	546	smooth muscle cell	0	0	0	Heart	GiniClust2
	547	cardiac neuron	1	1	1	Heart	scCAD
	548	smooth muscle cell	0	0	0	Heart	scCAD
	549	cardiac neuron	0	0	0	Heart	EDGE
	550	smooth muscle cell	0	0	0	Heart	EDGE
	551	cardiac neuron	1	1	1	Heart	RareQ
	552	smooth muscle cell	0.911111	0.854167	0.97619	Heart	RareQ
	553	7:Macro_MKI67	0	0	0	Kidney_ccRCC	CellSIUS
	554	12:Mast	0.95082	1	0.90625	Kidney_ccRCC	CellSIUS
	555	8:Bcell	0.685185	0.948718	0.536232	Kidney_ccRCC	CellSIUS
	556	10:Tcell_CD8	0	0	0	Kidney_ccRCC	CellSIUS
	557	11:Tcell_CD8	0	0	0	Kidney_ccRCC	CellSIUS
	558	13:Plasma	0.809091	0.855769	0.767241	Kidney_ccRCC	CellSIUS
	559	7:Macro_MKI67	0	0	0	Kidney_ccRCC	FiRE
	560	12:Mast	0	0	0	Kidney_ccRCC	FiRE
	561	8:Bcell	0	0	0	Kidney_ccRCC	FiRE
	562	10:Tcell_CD8	0	0	0	Kidney_ccRCC	FiRE
	563	11:Tcell_CD8	0	0	0	Kidney_ccRCC	FiRE
	564	13:Plasma	0	0	0	Kidney_ccRCC	FiRE
	565	7:Macro_MKI67	0	0	0	Kidney_ccRCC	GapClust
	566	12:Mast	0.961832	0.940299	0.984375	Kidney_ccRCC	GapClust
	567	8:Bcell	0	0	0	Kidney_ccRCC	GapClust
	568	10:Tcell_CD8	0	0	0	Kidney_ccRCC	GapClust
	569	11:Tcell_CD8	0	0	0	Kidney_ccRCC	GapClust
	570	13:Plasma	0.60355	0.962264	0.439655	Kidney_ccRCC	GapClust
	571	7:Macro_MKI67	0	0	0	Kidney_ccRCC	RaceID
	572	12:Mast	0.944882	0.952381	0.9375	Kidney_ccRCC	RaceID
	573	8:Bcell	0	0	0	Kidney_ccRCC	RaceID
	574	10:Tcell_CD8	0.293706	0.446809	0.21875	Kidney_ccRCC	RaceID
	575	11:Tcell_CD8	0.0683761	0.666667	0.036036	Kidney_ccRCC	RaceID
	576	13:Plasma	0.966667	0.935484	1	Kidney_ccRCC	RaceID
	577	7:Macro_MKI67	0	0	0	Kidney_ccRCC	GiniClust2
	578	12:Mast	0	0	0	Kidney_ccRCC	GiniClust2
	579	8:Bcell	0	0	0	Kidney_ccRCC	GiniClust2
	580	10:Tcell_CD8	0	0	0	Kidney_ccRCC	GiniClust2
	581	11:Tcell_CD8	0	0	0	Kidney_ccRCC	GiniClust2
	582	13:Plasma	0	0	0	Kidney_ccRCC	GiniClust2
	583	7:Macro_MKI67	0	0	0	Kidney_ccRCC	scCAD
	584	12:Mast	0.992126	1	0.984375	Kidney_ccRCC	scCAD
	585	8:Bcell	0	0	0	Kidney_ccRCC	scCAD
	586	10:Tcell_CD8	0	0	0	Kidney_ccRCC	scCAD
	587	11:Tcell_CD8	0	0	0	Kidney_ccRCC	scCAD
	588	13:Plasma	0.995708	0.991453	1	Kidney_ccRCC	scCAD
	589	7:Macro_MKI67	0	0	0	Kidney_ccRCC	EDGE
	590	12:Mast	0	0	0	Kidney_ccRCC	EDGE
	591	8:Bcell	0	0	0	Kidney_ccRCC	EDGE
	592	10:Tcell_CD8	0	0	0	Kidney_ccRCC	EDGE
	593	11:Tcell_CD8	0	0	0	Kidney_ccRCC	EDGE
	594	13:Plasma	0	0	0	Kidney_ccRCC	EDGE
	595	7:Macro_MKI67	0.699029	0.545455	0.972973	Kidney_ccRCC	RareQ
	596	12:Mast	0.984615	0.969697	1	Kidney_ccRCC	RareQ
	597	8:Bcell	0.907895	0.831325	1	Kidney_ccRCC	RareQ
	598	10:Tcell_CD8	0.812227	0.699248	0.96875	Kidney_ccRCC	RareQ
	599	11:Tcell_CD8	0.93913	0.907563	0.972973	Kidney_ccRCC	RareQ
	600	13:Plasma	0.991453	0.983051	1	Kidney_ccRCC	RareQ
	601	14:Podo	0	0	0	Kidney_normal	CellSIUS
	602	13:Mesangial	0.894737	0.894737	0.894737	Kidney_normal	CellSIUS
	603	12:IC-B	0	0	0	Kidney_normal	CellSIUS
	604	27:unknown	0	0	0	Kidney_normal	CellSIUS
	605	24:Bcell	0.898551	0.885714	0.911765	Kidney_normal	CellSIUS
	606	17:Peri	0	0	0	Kidney_normal	CellSIUS
	607	3:PT-C	0	0	0	Kidney_normal	CellSIUS
	608	19:UC	0	0	0	Kidney_normal	CellSIUS
	609	14:Podo	0	0	0	Kidney_normal	FiRE
	610	13:Mesangial	0	0	0	Kidney_normal	FiRE
	611	12:IC-B	0	0	0	Kidney_normal	FiRE
	612	27:unknown	0	0	0	Kidney_normal	FiRE
	613	24:Bcell	0	0	0	Kidney_normal	FiRE
	614	17:Peri	0	0	0	Kidney_normal	FiRE
	615	3:PT-C	0	0	0	Kidney_normal	FiRE
	616	19:UC	0	0	0	Kidney_normal	FiRE
	617	14:Podo	0	0	0	Kidney_normal	GapClust
	618	13:Mesangial	0	0	0	Kidney_normal	GapClust
	619	12:IC-B	0	0	0	Kidney_normal	GapClust
	620	27:unknown	0	0	0	Kidney_normal	GapClust
	621	24:Bcell	0	0	0	Kidney_normal	GapClust
	622	17:Peri	0	0	0	Kidney_normal	GapClust
	623	3:PT-C	0	0	0	Kidney_normal	GapClust
	624	19:UC	0	0	0	Kidney_normal	GapClust
	625	14:Podo	0	0	0	Kidney_normal	RaceID
	626	13:Mesangial	0.780488	0.727273	0.842105	Kidney_normal	RaceID
	627	12:IC-B	0	0	0	Kidney_normal	RaceID
	628	27:unknown	0	0	0	Kidney_normal	RaceID
	629	24:Bcell	0	0	0	Kidney_normal	RaceID
	630	17:Peri	0	0	0	Kidney_normal	RaceID
	631	3:PT-C	0.297297	0.354839	0.255814	Kidney_normal	RaceID
	632	19:UC	0	0	0	Kidney_normal	RaceID
	633	14:Podo	0	0	0	Kidney_normal	GiniClust2
	634	13:Mesangial	0	0	0	Kidney_normal	GiniClust2
	635	12:IC-B	0	0	0	Kidney_normal	GiniClust2
	636	27:unknown	0	0	0	Kidney_normal	GiniClust2
	637	24:Bcell	0	0	0	Kidney_normal	GiniClust2
	638	17:Peri	0	0	0	Kidney_normal	GiniClust2
	639	3:PT-C	0	0	0	Kidney_normal	GiniClust2
	640	19:UC	0	0	0	Kidney_normal	GiniClust2
	641	14:Podo	0	0	0	Kidney_normal	scCAD
	642	13:Mesangial	0.894737	0.894737	0.894737	Kidney_normal	scCAD
	643	12:IC-B	0	0	0	Kidney_normal	scCAD
	644	27:unknown	0.935484	0.935484	0.935484	Kidney_normal	scCAD
	645	24:Bcell	0.956522	0.942857	0.970588	Kidney_normal	scCAD
	646	17:Peri	0	0	0	Kidney_normal	scCAD
	647	3:PT-C	0.795455	0.777778	0.813953	Kidney_normal	scCAD
	648	19:UC	0	0	0	Kidney_normal	scCAD
	649	14:Podo	0	0	0	Kidney_normal	EDGE
	650	13:Mesangial	0	0	0	Kidney_normal	EDGE
	651	12:IC-B	0	0	0	Kidney_normal	EDGE
	652	27:unknown	0	0	0	Kidney_normal	EDGE
	653	24:Bcell	0	0	0	Kidney_normal	EDGE
	654	17:Peri	0	0	0	Kidney_normal	EDGE
	655	3:PT-C	0	0	0	Kidney_normal	EDGE
	656	19:UC	0	0	0	Kidney_normal	EDGE
	657	14:Podo	0	0	0	Kidney_normal	RareQ
	658	13:Mesangial	0.944444	1	0.894737	Kidney_normal	RareQ
	659	12:IC-B	0.909091	0.857143	0.967742	Kidney_normal	RareQ
	660	27:unknown	0.95082	0.966667	0.935484	Kidney_normal	RareQ
	661	24:Bcell	0.918919	0.85	1	Kidney_normal	RareQ
	662	17:Peri	0.313725	0.8	0.195122	Kidney_normal	RareQ
	663	3:PT-C	0.928571	0.95122	0.906977	Kidney_normal	RareQ
	664	19:UC	0.613861	0.756098	0.516667	Kidney_normal	RareQ
	665	mast cells	0.869565	0.909091	0.833333	Pediatric_gut	CellSIUS
	666	pDC	0	0	0	Pediatric_gut	CellSIUS
	667	Glial cell	0	0	0	Pediatric_gut	CellSIUS
	668	Tuft	0.588235	0.833333	0.454545	Pediatric_gut	CellSIUS
	669	Cycling myeloid cells	0	0	0	Pediatric_gut	CellSIUS
	670	activated DC	0.772277	0.672414	0.906977	Pediatric_gut	CellSIUS
	671	cDC1	0	0	0	Pediatric_gut	CellSIUS
	672	enteroendocrine	0.648148	0.945946	0.492958	Pediatric_gut	CellSIUS
	673	Cycling plasma cell	0	0	0	Pediatric_gut	CellSIUS
	674	BEST4 enterocyte	0	0	0	Pediatric_gut	CellSIUS
	675	Treg	0	0	0	Pediatric_gut	CellSIUS
	676	pericyte	0	0	0	Pediatric_gut	CellSIUS
	677	Paneth cell	0.918605	0.88764	0.951807	Pediatric_gut	CellSIUS
	678	myofibroblast	0	0	0	Pediatric_gut	CellSIUS
	679	Lymphatic endothelial cell	0.94864	1	0.902299	Pediatric_gut	CellSIUS
	680	Activated B cell	0.594354	0.43956	0.917431	Pediatric_gut	CellSIUS
	681	mast cells	0.00210748	0.00106724	0.0833333	Pediatric_gut	FiRE
	682	pDC	0	0	0	Pediatric_gut	FiRE
	683	Glial cell	0.0165803	0.00853789	0.285714	Pediatric_gut	FiRE
	684	Tuft	0	0	0	Pediatric_gut	FiRE
	685	Cycling myeloid cells	0	0	0	Pediatric_gut	FiRE
	686	activated DC	0	0	0	Pediatric_gut	FiRE
	687	cDC1	0	0	0	Pediatric_gut	FiRE
	688	enteroendocrine	0.00198413	0.00106724	0.0140845	Pediatric_gut	FiRE
	689	Cycling plasma cell	0	0	0	Pediatric_gut	FiRE
	690	BEST4 enterocyte	0.00189394	0.00106724	0.00840336	Pediatric_gut	FiRE
	691	Treg	0	0	0	Pediatric_gut	FiRE
	692	pericyte	0.133333	0.0779082	0.462025	Pediatric_gut	FiRE
	693	Paneth cell	0	0	0	Pediatric_gut	FiRE
	694	myofibroblast	0.0541516	0.0320171	0.175439	Pediatric_gut	FiRE
	695	Lymphatic endothelial cell	0.00360036	0.00213447	0.0114943	Pediatric_gut	FiRE
	696	Activated B cell	0	0	0	Pediatric_gut	FiRE
	697	mast cells	0	0	0	Pediatric_gut	GapClust
	698	pDC	0	0	0	Pediatric_gut	GapClust
	699	Glial cell	0	0	0	Pediatric_gut	GapClust
	700	Tuft	0	0	0	Pediatric_gut	GapClust
	701	Cycling myeloid cells	0	0	0	Pediatric_gut	GapClust
	702	activated DC	0	0	0	Pediatric_gut	GapClust
	703	cDC1	0	0	0	Pediatric_gut	GapClust
	704	enteroendocrine	0	0	0	Pediatric_gut	GapClust
	705	Cycling plasma cell	0	0	0	Pediatric_gut	GapClust
	706	BEST4 enterocyte	0.0650407	1	0.0336134	Pediatric_gut	GapClust
	707	Treg	0	0	0	Pediatric_gut	GapClust
	708	pericyte	0	0	0	Pediatric_gut	GapClust
	709	Paneth cell	0	0	0	Pediatric_gut	GapClust
	710	myofibroblast	0	0	0	Pediatric_gut	GapClust
	711	Lymphatic endothelial cell	0	0	0	Pediatric_gut	GapClust
	712	Activated B cell	0	0	0	Pediatric_gut	GapClust
	713	mast cells	0.846154	0.785714	0.916667	Pediatric_gut	RaceID
	714	pDC	0	0	0	Pediatric_gut	RaceID
	715	Glial cell	0	0	0	Pediatric_gut	RaceID
	716	Tuft	0.45614	0.541667	0.393939	Pediatric_gut	RaceID
	717	Cycling myeloid cells	0	0	0	Pediatric_gut	RaceID
	718	activated DC	0	0	0	Pediatric_gut	RaceID
	719	cDC1	0	0	0	Pediatric_gut	RaceID
	720	enteroendocrine	0.770492	0.921569	0.661972	Pediatric_gut	RaceID
	721	Cycling plasma cell	0	0	0	Pediatric_gut	RaceID
	722	BEST4 enterocyte	0.703518	0.875	0.588235	Pediatric_gut	RaceID
	723	Treg	0.155844	0.705882	0.0875912	Pediatric_gut	RaceID
	724	pericyte	0.802469	0.783133	0.822785	Pediatric_gut	RaceID
	725	Paneth cell	0.813725	0.68595	1	Pediatric_gut	RaceID
	726	myofibroblast	0.673913	0.885714	0.54386	Pediatric_gut	RaceID
	727	Lymphatic endothelial cell	0.820106	0.759804	0.890805	Pediatric_gut	RaceID
	728	Activated B cell	0	0	0	Pediatric_gut	RaceID
	729	mast cells	0	0	0	Pediatric_gut	GiniClust2
	730	pDC	0	0	0	Pediatric_gut	GiniClust2
	731	Glial cell	0	0	0	Pediatric_gut	GiniClust2
	732	Tuft	0	0	0	Pediatric_gut	GiniClust2
	733	Cycling myeloid cells	0	0	0	Pediatric_gut	GiniClust2
	734	activated DC	0	0	0	Pediatric_gut	GiniClust2
	735	cDC1	0	0	0	Pediatric_gut	GiniClust2
	736	enteroendocrine	0	0	0	Pediatric_gut	GiniClust2
	737	Cycling plasma cell	0	0	0	Pediatric_gut	GiniClust2
	738	BEST4 enterocyte	0	0	0	Pediatric_gut	GiniClust2
	739	Treg	0	0	0	Pediatric_gut	GiniClust2
	740	pericyte	0	0	0	Pediatric_gut	GiniClust2
	741	Paneth cell	0	0	0	Pediatric_gut	GiniClust2
	742	myofibroblast	0	0	0	Pediatric_gut	GiniClust2
	743	Lymphatic endothelial cell	0	0	0	Pediatric_gut	GiniClust2
	744	Activated B cell	0	0	0	Pediatric_gut	GiniClust2
	745	mast cells	0	0	0	Pediatric_gut	scCAD
	746	pDC	0.958333	0.92	1	Pediatric_gut	scCAD
	747	Glial cell	0.808511	1	0.678571	Pediatric_gut	scCAD
	748	Tuft	0	0	0	Pediatric_gut	scCAD
	749	Cycling myeloid cells	0	0	0	Pediatric_gut	scCAD
	750	activated DC	0.9	0.972973	0.837209	Pediatric_gut	scCAD
	751	cDC1	0	0	0	Pediatric_gut	scCAD
	752	enteroendocrine	0	0	0	Pediatric_gut	scCAD
	753	Cycling plasma cell	0	0	0	Pediatric_gut	scCAD
	754	BEST4 enterocyte	0	0	0	Pediatric_gut	scCAD
	755	Treg	0	0	0	Pediatric_gut	scCAD
	756	pericyte	0	0	0	Pediatric_gut	scCAD
	757	Paneth cell	0.937853	0.882979	1	Pediatric_gut	scCAD
	758	myofibroblast	0	0	0	Pediatric_gut	scCAD
	759	Lymphatic endothelial cell	0.991304	1	0.982759	Pediatric_gut	scCAD
	760	Activated B cell	0	0	0	Pediatric_gut	scCAD
	761	mast cells	0	0	0	Pediatric_gut	EDGE
	762	pDC	0	0	0	Pediatric_gut	EDGE
	763	Glial cell	0	0	0	Pediatric_gut	EDGE
	764	Tuft	0	0	0	Pediatric_gut	EDGE
	765	Cycling myeloid cells	0	0	0	Pediatric_gut	EDGE
	766	activated DC	0	0	0	Pediatric_gut	EDGE
	767	cDC1	0	0	0	Pediatric_gut	EDGE
	768	enteroendocrine	0	0	0	Pediatric_gut	EDGE
	769	Cycling plasma cell	0	0	0	Pediatric_gut	EDGE
	770	BEST4 enterocyte	0	0	0	Pediatric_gut	EDGE
	771	Treg	0	0	0	Pediatric_gut	EDGE
	772	pericyte	0	0	0	Pediatric_gut	EDGE
	773	Paneth cell	0	0	0	Pediatric_gut	EDGE
	774	myofibroblast	0	0	0	Pediatric_gut	EDGE
	775	Lymphatic endothelial cell	0	0	0	Pediatric_gut	EDGE
	776	Activated B cell	0	0	0	Pediatric_gut	EDGE
	777	mast cells	0.818182	0.9	0.75	Pediatric_gut	RareQ
	778	pDC	0.901961	0.821429	1	Pediatric_gut	RareQ
	779	Glial cell	0.965517	0.933333	1	Pediatric_gut	RareQ
	780	Tuft	0.509804	0.722222	0.393939	Pediatric_gut	RareQ
	781	Cycling myeloid cells	0	0	0	Pediatric_gut	RareQ
	782	activated DC	0.781609	0.772727	0.790698	Pediatric_gut	RareQ
	783	cDC1	0.865672	0.794521	0.95082	Pediatric_gut	RareQ
	784	enteroendocrine	0.952381	0.921053	0.985915	Pediatric_gut	RareQ
	785	Cycling plasma cell	0.542056	1	0.371795	Pediatric_gut	RareQ
	786	BEST4 enterocyte	0.948718	0.965217	0.932773	Pediatric_gut	RareQ
	787	Treg	0.639004	0.740385	0.562044	Pediatric_gut	RareQ
	788	pericyte	0.993711	0.9875	1	Pediatric_gut	RareQ
	789	Paneth cell	0.916667	0.850515	0.993976	Pediatric_gut	RareQ
	790	myofibroblast	0.904025	0.960526	0.853801	Pediatric_gut	RareQ
	791	Lymphatic endothelial cell	0.997118	1	0.994253	Pediatric_gut	RareQ
	792	Activated B cell	0.60625	0.95098	0.444954	Pediatric_gut	RareQ
	793	Hepatic_Stellate_Cells	0.806452	1	0.675676	MacParland	CellSIUS
	794	Hepatic_Stellate_Cells	0.011976	0.00769231	0.027027	MacParland	FiRE
	795	Hepatic_Stellate_Cells	0.102564	1	0.0540541	MacParland	GapClust
	796	Hepatic_Stellate_Cells	0	0	0	MacParland	RaceID
	797	Hepatic_Stellate_Cells	0	0	0	MacParland	GiniClust2
	798	Hepatic_Stellate_Cells	0.84507	0.882353	0.810811	MacParland	scCAD
	799	Hepatic_Stellate_Cells	0	0	0	MacParland	EDGE
	800	Hepatic_Stellate_Cells	0.933333	0.921053	0.945946	MacParland	RareQ
	801	astrocytes	0.821053	0.95122	0.722222	Macosko	CellSIUS
	802	pericytes	0	0	0	Macosko	CellSIUS
	803	microglia	0.770642	1	0.626866	Macosko	CellSIUS
	804	fibroblasts	0.874172	1	0.776471	Macosko	CellSIUS
	805	horizontal	0	0	0	Macosko	CellSIUS
	806	vascular_endothelium	0.744954	0.692833	0.805556	Macosko	CellSIUS
	807	ganglion	0.858612	0.965318	0.773148	Macosko	CellSIUS
	808	astrocytes	0.0411687	0.0213499	0.574074	Macosko	FiRE
	809	pericytes	0.0752475	0.0392562	0.904762	Macosko	FiRE
	810	microglia	0.0724161	0.0378788	0.820896	Macosko	FiRE
	811	fibroblasts	0.0871828	0.0461433	0.788235	Macosko	FiRE
	812	horizontal	0.158451	0.0929752	0.535714	Macosko	FiRE
	813	vascular_endothelium	0.276995	0.162534	0.936508	Macosko	FiRE
	814	ganglion	0.304671	0.197658	0.664352	Macosko	FiRE
	815	astrocytes	0.897959	1	0.814815	Macosko	GapClust
	816	pericytes	0	0	0	Macosko	GapClust
	817	microglia	0.953846	0.984127	0.925373	Macosko	GapClust
	818	fibroblasts	0.97006	0.987805	0.952941	Macosko	GapClust
	819	horizontal	0	0	0	Macosko	GapClust
	820	vascular_endothelium	0	0	0	Macosko	GapClust
	821	ganglion	0	0	0	Macosko	GapClust
	822	astrocytes	0	0	0	Macosko	RaceID
	823	pericytes	0	0	0	Macosko	RaceID
	824	microglia	0	0	0	Macosko	RaceID
	825	fibroblasts	0	0	0	Macosko	RaceID
	826	horizontal	0	0	0	Macosko	RaceID
	827	vascular_endothelium	0.73064	0.634503	0.861111	Macosko	RaceID
	828	ganglion	0.261023	0.548148	0.171296	Macosko	RaceID
	829	astrocytes	0	0	0	Macosko	GiniClust2
	830	pericytes	0	0	0	Macosko	GiniClust2
	831	microglia	0	0	0	Macosko	GiniClust2
	832	fibroblasts	0	0	0	Macosko	GiniClust2
	833	horizontal	0	0	0	Macosko	GiniClust2
	834	vascular_endothelium	0	0	0	Macosko	GiniClust2
	835	ganglion	0	0	0	Macosko	GiniClust2
	836	astrocytes	0.953271	0.962264	0.944444	Macosko	scCAD
	837	pericytes	0	0	0	Macosko	scCAD
	838	microglia	0.909091	0.923077	0.895522	Macosko	scCAD
	839	fibroblasts	0.926829	0.962025	0.894118	Macosko	scCAD
	840	horizontal	0.909871	0.990654	0.84127	Macosko	scCAD
	841	vascular_endothelium	0	0	0	Macosko	scCAD
	842	ganglion	0.770889	0.922581	0.662037	Macosko	scCAD
	843	astrocytes	0	0	0	Macosko	EDGE
	844	pericytes	0	0	0	Macosko	EDGE
	845	microglia	0	0	0	Macosko	EDGE
	846	fibroblasts	0	0	0	Macosko	EDGE
	847	horizontal	0.415094	1	0.261905	Macosko	EDGE
	848	vascular_endothelium	0.231579	1	0.130952	Macosko	EDGE
	849	ganglion	0	0	0	Macosko	EDGE
	850	astrocytes	0.933333	0.960784	0.907407	Macosko	RareQ
	851	pericytes	0.938462	0.910448	0.968254	Macosko	RareQ
	852	microglia	0.955224	0.955224	0.955224	Macosko	RareQ
	853	fibroblasts	0.964706	0.964706	0.964706	Macosko	RareQ
	854	horizontal	0.971545	0.995833	0.948413	Macosko	RareQ
	855	vascular_endothelium	0.978218	0.976285	0.980159	Macosko	RareQ
	856	ganglion	0.879594	0.971989	0.803241	Macosko	RareQ
	857	Hsd-G	0.984375	0.969231	1	Mammary	CellSIUS
	858	"6-1"	0.626087	0.972973	0.461538	Mammary	CellSIUS
	859	Avd-L	0.844156	1	0.730337	Mammary	CellSIUS
	860	Avp-G	0	0	0	Mammary	CellSIUS
	861	Avp-L	0.902542	0.883817	0.922078	Mammary	CellSIUS
	862	Hsd-G	0.00660066	0.00338839	0.126984	Mammary	FiRE
	863	"6-1"	0.0639606	0.0330368	1	Mammary	FiRE
	864	Avd-L	0.0579592	0.030072	0.797753	Mammary	FiRE
	865	Avp-G	0.00386847	0.00211775	0.0223214	Mammary	FiRE
	866	Avp-L	0.0455247	0.0249894	0.255411	Mammary	FiRE
	867	Hsd-G	0	0	0	Mammary	GapClust
	868	"6-1"	0.581818	1	0.410256	Mammary	GapClust
	869	Avd-L	0	0	0	Mammary	GapClust
	870	Avp-G	0	0	0	Mammary	GapClust
	871	Avp-L	0	0	0	Mammary	GapClust
	872	Hsd-G	0.825175	0.7375	0.936508	Mammary	RaceID
	873	"6-1"	0.658683	0.617978	0.705128	Mammary	RaceID
	874	Avd-L	0	0	0	Mammary	RaceID
	875	Avp-G	0	0	0	Mammary	RaceID
	876	Avp-L	0.193798	0.925926	0.108225	Mammary	RaceID
	877	Hsd-G	0	0	0	Mammary	GiniClust2
	878	"6-1"	0	0	0	Mammary	GiniClust2
	879	Avd-L	0	0	0	Mammary	GiniClust2
	880	Avp-G	0	0	0	Mammary	GiniClust2
	881	Avp-L	0	0	0	Mammary	GiniClust2
	882	Hsd-G	0.984127	0.984127	0.984127	Mammary	scCAD
	883	"6-1"	0	0	0	Mammary	scCAD
	884	Avd-L	0.939891	0.914894	0.966292	Mammary	scCAD
	885	Avp-G	0	0	0	Mammary	scCAD
	886	Avp-L	0	0	0	Mammary	scCAD
	887	Hsd-G	0	0	0	Mammary	EDGE
	888	"6-1"	0.480769	0.961538	0.320513	Mammary	EDGE
	889	Avd-L	0	0	0	Mammary	EDGE
	890	Avp-G	0	0	0	Mammary	EDGE
	891	Avp-L	0.563934	0.453826	0.744589	Mammary	EDGE
	892	Hsd-G	0.951613	0.967213	0.936508	Mammary	RareQ
	893	"6-1"	0.846154	0.740385	0.987179	Mammary	RareQ
	894	Avd-L	0.913295	0.940476	0.88764	Mammary	RareQ
	895	Avp-G	0	0	0	Mammary	RareQ
	896	Avp-L	0.929825	0.942222	0.917749	Mammary	RareQ
	897	t_cell	0	0	0	Pancreas	CellSIUS
	898	schwann	0.916667	1	0.846154	Pancreas	CellSIUS
	899	epsilon	0	0	0	Pancreas	CellSIUS
	900	mast	0.979592	1	0.96	Pancreas	CellSIUS
	901	macrophage	0.921569	1	0.854545	Pancreas	CellSIUS
	902	t_cell	0	0	0	Pancreas	FiRE
	903	schwann	0	0	0	Pancreas	FiRE
	904	epsilon	0	0	0	Pancreas	FiRE
	905	mast	0	0	0	Pancreas	FiRE
	906	macrophage	0	0	0	Pancreas	FiRE
	907	t_cell	0	0	0	Pancreas	GapClust
	908	schwann	0	0	0	Pancreas	GapClust
	909	epsilon	0	0	0	Pancreas	GapClust
	910	mast	0	0	0	Pancreas	GapClust
	911	macrophage	0.103448	1	0.0545455	Pancreas	GapClust
	912	t_cell	0.705882	0.6	0.857143	Pancreas	RaceID
	913	schwann	0.6	0.857143	0.461538	Pancreas	RaceID
	914	epsilon	0.848485	0.933333	0.777778	Pancreas	RaceID
	915	mast	0.93617	1	0.88	Pancreas	RaceID
	916	macrophage	0.758065	0.681159	0.854545	Pancreas	RaceID
	917	t_cell	0	0	0	Pancreas	GiniClust2
	918	schwann	0	0	0	Pancreas	GiniClust2
	919	epsilon	0	0	0	Pancreas	GiniClust2
	920	mast	0	0	0	Pancreas	GiniClust2
	921	macrophage	0	0	0	Pancreas	GiniClust2
	922	t_cell	0	0	0	Pancreas	scCAD
	923	schwann	0.827586	0.75	0.923077	Pancreas	scCAD
	924	epsilon	0.8125	0.928571	0.722222	Pancreas	scCAD
	925	mast	0.943396	0.892857	1	Pancreas	scCAD
	926	macrophage	0	0	0	Pancreas	scCAD
	927	t_cell	0	0	0	Pancreas	EDGE
	928	schwann	0	0	0	Pancreas	EDGE
	929	epsilon	0	0	0	Pancreas	EDGE
	930	mast	0	0	0	Pancreas	EDGE
	931	macrophage	0	0	0	Pancreas	EDGE
	932	t_cell	0.933333	0.875	1	Pancreas	RareQ
	933	schwann	1	1	1	Pancreas	RareQ
	934	epsilon	0.733333	0.916667	0.611111	Pancreas	RareQ
	935	mast	0.943396	0.892857	1	Pancreas	RareQ
	936	macrophage	0.971963	1	0.945455	Pancreas	RareQ
	937	Ionocytes	0.8125	1	0.684211	Plasschaert	CellSIUS
	938	Krt4/13+	0	0	0	Plasschaert	CellSIUS
	939	PNEC	1	1	1	Plasschaert	CellSIUS
	940	Brush	0.888889	1	0.8	Plasschaert	CellSIUS
	941	Cycling Basal (homeostasis)	0	0	0	Plasschaert	CellSIUS
	942	Ionocytes	0.031968	0.0162933	0.842105	Plasschaert	FiRE
	943	Krt4/13+	0.0176125	0.00916497	0.225	Plasschaert	FiRE
	944	PNEC	0.0913508	0.0478615	1	Plasschaert	FiRE
	945	Brush	0.106075	0.0560081	1	Plasschaert	FiRE
	946	Cycling Basal (homeostasis)	0.123692	0.0661914	0.942029	Plasschaert	FiRE
	947	Ionocytes	0.689655	1	0.526316	Plasschaert	GapClust
	948	Krt4/13+	0	0	0	Plasschaert	GapClust
	949	PNEC	0.989474	0.979167	1	Plasschaert	GapClust
	950	Brush	0.865979	1	0.763636	Plasschaert	GapClust
	951	Cycling Basal (homeostasis)	0	0	0	Plasschaert	GapClust
	952	Ionocytes	0.615385	0.6	0.631579	Plasschaert	RaceID
	953	Krt4/13+	0	0	0	Plasschaert	RaceID
	954	PNEC	0.978261	1	0.957447	Plasschaert	RaceID
	955	Brush	0.865979	1	0.763636	Plasschaert	RaceID
	956	Cycling Basal (homeostasis)	0.48	0.774194	0.347826	Plasschaert	RaceID
	957	Ionocytes	0	0	0	Plasschaert	GiniClust2
	958	Krt4/13+	0	0	0	Plasschaert	GiniClust2
	959	PNEC	0.47	0.30719	1	Plasschaert	GiniClust2
	960	Brush	0	0	0	Plasschaert	GiniClust2
	961	Cycling Basal (homeostasis)	0	0	0	Plasschaert	GiniClust2
	962	Ionocytes	0	0	0	Plasschaert	scCAD
	963	Krt4/13+	0	0	0	Plasschaert	scCAD
	964	PNEC	1	1	1	Plasschaert	scCAD
	965	Brush	0.9	1	0.818182	Plasschaert	scCAD
	966	Cycling Basal (homeostasis)	0	0	0	Plasschaert	scCAD
	967	Ionocytes	0	0	0	Plasschaert	EDGE
	968	Krt4/13+	0	0	0	Plasschaert	EDGE
	969	PNEC	0	0	0	Plasschaert	EDGE
	970	Brush	0	0	0	Plasschaert	EDGE
	971	Cycling Basal (homeostasis)	0	0	0	Plasschaert	EDGE
	972	Ionocytes	0.914286	1	0.842105	Plasschaert	RareQ
	973	Krt4/13+	0.795699	0.698113	0.925	Plasschaert	RareQ
	974	PNEC	0.949495	0.903846	1	Plasschaert	RareQ
	975	Brush	0.971963	1	0.945455	Plasschaert	RareQ
	976	Cycling Basal (homeostasis)	0.890411	0.844156	0.942029	Plasschaert	RareQ
	977	HC	0.977778	1	0.956522	Retina	CellSIUS
	978	BC10	0	0	0	Retina	CellSIUS
	979	BC9	0	0	0	Retina	CellSIUS
	980	BC8	0	0	0	Retina	CellSIUS
	981	BC7	0	0	0	Retina	CellSIUS
	982	BC6	0.752577	0.682243	0.83908	Retina	CellSIUS
	983	HC	0	0	0	Retina	FiRE
	984	BC10	0	0	0	Retina	FiRE
	985	BC9	0	0	0	Retina	FiRE
	986	BC8	0	0	0	Retina	FiRE
	987	BC7	0	0	0	Retina	FiRE
	988	BC6	0	0	0	Retina	FiRE
	989	HC	0.958333	0.92	1	Retina	GapClust
	990	BC10	0.787879	0.866667	0.722222	Retina	GapClust
	991	BC9	0.991736	1	0.983607	Retina	GapClust
	992	BC8	0.968254	0.983871	0.953125	Retina	GapClust
	993	BC7	1	1	1	Retina	GapClust
	994	BC6	0	0	0	Retina	GapClust
	995	HC	0	0	0	Retina	RaceID
	996	BC10	0	0	0	Retina	RaceID
	997	BC9	0	0	0	Retina	RaceID
	998	BC8	0	0	0	Retina	RaceID
	999	BC7	0	0	0	Retina	RaceID
	1000	BC6	0	0	0	Retina	RaceID
	1001	HC	0	0	0	Retina	GiniClust2
	1002	BC10	0	0	0	Retina	GiniClust2
	1003	BC9	0	0	0	Retina	GiniClust2
	1004	BC8	0	0	0	Retina	GiniClust2
	1005	BC7	0	0	0	Retina	GiniClust2
	1006	BC6	0	0	0	Retina	GiniClust2
	1007	HC	0.958333	0.92	1	Retina	scCAD
	1008	BC10	0.935065	0.878049	1	Retina	scCAD
	1009	BC9	0	0	0	Retina	scCAD
	1010	BC8	0	0	0	Retina	scCAD
	1011	BC7	0	0	0	Retina	scCAD
	1012	BC6	0	0	0	Retina	scCAD
	1013	HC	1	1	1	Retina	EDGE
	1014	BC10	0	0	0	Retina	EDGE
	1015	BC9	0.943089	0.935484	0.95082	Retina	EDGE
	1016	BC8	0.968254	0.983871	0.953125	Retina	EDGE
	1017	BC7	1	1	1	Retina	EDGE
	1018	BC6	0	0	0	Retina	EDGE
	1019	HC	1	1	1	Retina	RareQ
	1020	BC10	0.945946	0.921053	0.972222	Retina	RareQ
	1021	BC9	0.96	0.9375	0.983607	Retina	RareQ
	1022	BC8	0.96875	0.96875	0.96875	Retina	RareQ
	1023	BC7	0.99422	0.988506	1	Retina	RareQ
	1024	BC6	0	0	0	Retina	RareQ
	1025	Cone Photoreceptors	0.829268	1	0.708333	Shekhar	CellSIUS
	1026	Rod Photoreceptors	0.956044	0.956044	0.956044	Shekhar	CellSIUS
	1027	AC (Amacrine cell)	0.823301	0.806084	0.84127	Shekhar	CellSIUS
	1028	Cone Photoreceptors	0.00589971	0.002997	0.1875	Shekhar	FiRE
	1029	Rod Photoreceptors	0.0148675	0.00765901	0.252747	Shekhar	FiRE
	1030	AC (Amacrine cell)	0.0829493	0.044955	0.535714	Shekhar	FiRE
	1031	Cone Photoreceptors	0.978723	1	0.958333	Shekhar	GapClust
	1032	Rod Photoreceptors	0.962162	0.946809	0.978022	Shekhar	GapClust
	1033	AC (Amacrine cell)	0	0	0	Shekhar	GapClust
	1034	Cone Photoreceptors	0	0	0	Shekhar	RaceID
	1035	Rod Photoreceptors	0.677165	0.527607	0.945055	Shekhar	RaceID
	1036	AC (Amacrine cell)	0.111524	0.882353	0.0595238	Shekhar	RaceID
	1037	Cone Photoreceptors	0	0	0	Shekhar	GiniClust2
	1038	Rod Photoreceptors	0	0	0	Shekhar	GiniClust2
	1039	AC (Amacrine cell)	0	0	0	Shekhar	GiniClust2
	1040	Cone Photoreceptors	0	0	0	Shekhar	scCAD
	1041	Rod Photoreceptors	0.590164	0.420561	0.989011	Shekhar	scCAD
	1042	AC (Amacrine cell)	0	0	0	Shekhar	scCAD
	1043	Cone Photoreceptors	0	0	0	Shekhar	EDGE
	1044	Rod Photoreceptors	0.77193	0.642336	0.967033	Shekhar	EDGE
	1045	AC (Amacrine cell)	0	0	0	Shekhar	EDGE
	1046	Cone Photoreceptors	0.989474	1	0.979167	Shekhar	RareQ
	1047	Rod Photoreceptors	0.961749	0.956522	0.967033	Shekhar	RareQ
	1048	AC (Amacrine cell)	0.98998	1	0.980159	Shekhar	RareQ
	1049	JGA	0.843373	0.945946	0.76087	UUOkidney	CellSIUS
	1050	JGA	0.129771	0.0787037	0.369565	UUOkidney	FiRE
	1051	JGA	0	0	0	UUOkidney	GapClust
	1052	JGA	0	0	0	UUOkidney	RaceID
	1053	JGA	0	0	0	UUOkidney	GiniClust2
	1054	JGA	0.866667	0.886364	0.847826	UUOkidney	scCAD
	1055	JGA	0	0	0	UUOkidney	EDGE
	1056	JGA	0.85	1	0.73913	UUOkidney	RareQ
	1057	microglia	0.850575	0.973684	0.755102	Zelsel	CellSIUS
	1058	microglia	0.028436	0.0265487	0.0306122	Zelsel	FiRE
	1059	microglia	0.308943	0.76	0.193878	Zelsel	GapClust
	1060	microglia	0.901099	0.97619	0.836735	Zelsel	RaceID
	1061	microglia	0	0	0	Zelsel	GiniClust2
	1062	microglia	0.218182	1	0.122449	Zelsel	scCAD
	1063	microglia	0	0	0	Zelsel	EDGE
	1064	microglia	0.818565	0.697842	0.989796	Zelsel	RareQ

## Sheet: Fig. 2e
	Fig. 2e
	Number of rare cell types identified
	Method	Type_number
	RareQ	110
	scCAD	53
	CellSIUS	52
	RaceID	49
	GiniClust2	4
	FiRE	43
	EDGE	11
	GapClust	25

## Sheet: Supp Fig. 2
	Supp Fig. 2
		F1 score										Precision										Recall
	Dataset		RareQ	scCAD	CellSIUS	RaceID	GiniClust2	FiRE	EDGE	GapClust			RareQ	scCAD	CellSIUS	RaceID	GiniClust2	FiRE	EDGE	GapClust			RareQ	scCAD	CellSIUS	RaceID	GiniClust2	FiRE	EDGE	GapClust
	Airway	Ionocyte	0.761905	0.727273	0.761905	0.142857	0.695652	0.0330189	0	0		Ionocyte	1	0.888889	1	1	0.8	0.0170316	0	0		Ionocyte	0.615385	0.615385	0.615385	0.0769231	0.615385	0.538462	0	0
		Goblet	0.68	0.852713	0.814159	0.765217	0.864407	0.0586246	0	0.539326		Goblet	0.971429	0.859375	0.958333	0.88	0.962264	0.0316302	0	1		Goblet	0.523077	0.846154	0.707692	0.676923	0.784615	0.4	0	0.369231
	Arc-ME	MuralCells	0.921212	0	0.646154	0.713287	0	0.173275	0	0.5		MuralCells	0.938272	0	0.913043	0.864407	0	0.0988275	0	1		MuralCells	0.904762	0	0.5	0.607143	0	0.702381	0	0.333333
		Astrocyte	0.935484	0.954315	0.860335	0	0	0.00287356	0	0.912088		Astrocyte	1	0.959184	0.9625	0	0	0.00167504	0	1		Astrocyte	0.878788	0.949495	0.777778	0	0	0.010101	0	0.838384
		Fibroblast	0.985251	0.918033	0.934473	0.920354	0	0.119636	0.910217	0.477876		Fibroblast	1	0.865979	0.916201	0.934132	0	0.0770519	0.97351	1		Fibroblast	0.97093	0.976744	0.953488	0.906977	0	0.267442	0.854651	0.313953
	B_lymphoma	11: CD4 T(11)	0	0	0	0	0	0	0	0		11: CD4 T(11)	0	0	0	0	0	0	0	0		11: CD4 T(11)	0	0	0	0	0	0	0	0
		13: B(13)	0.56	0	0	0	0	0	0	0		13: B(13)	0.4375	0	0	0	0	0	0	0		13: B(13)	0.777778	0	0	0	0	0	0	0
		12: CD4 T(12)	0	0	0	0	0	0	0	0		12: CD4 T(12)	0	0	0	0	0	0	0	0		12: CD4 T(12)	0	0	0	0	0	0	0	0
	Cao	Cluster 40	0	0.833333	0	0	0	0	0	0		Cluster 40	0	0.869565	0	0	0	0	0	0		Cluster 40	0	0.8	0	0	0	0	0	0
		AFD	0.95082	0.888889	0	0	0	0	0	0		AFD	0.90625	0.96	0	0	0	0	0	0		AFD	1	0.827586	0	0	0	0	0	0
		ASER	0.971429	0.939394	0	0	0	0.0978593	0	0		ASER	0.971429	1	0	0	0	0.0547945	0	0		ASER	0.971429	0.885714	0	0	0	0.457143	0	0
		ASEL	0.935065	0.972222	0	0	0	0.0303951	0	0		ASEL	0.9	1	0	0	0	0.0171233	0	0		ASEL	0.972973	0.945946	0	0	0	0.135135	0	0
		Cholinergic (23)	0.953488	0.942529	0	0	0	0	0	0		Cholinergic (23)	1	0.97619	0	0	0	0	0	0		Cholinergic (23)	0.911111	0.911111	0	0	0	0	0	0
		Cluster 13	0.86747	0.831169	0	0	0	0.00593472	0	0		Cluster 13	0.947368	1	0	0	0	0.00342466	0	0		Cluster 13	0.8	0.711111	0	0	0	0.0222222	0	0
		RIC	0	0.675	0	0	0	0	0	0		RIC	0	0.870968	0	0	0	0	0	0		RIC	0	0.55102	0	0	0	0	0	0
		Cluster 27	0.907216	0	0	0	0	0	0	0		Cluster 27	0.977778	0	0	0	0	0	0	0		Cluster 27	0.846154	0	0	0	0	0	0	0
		AWA	0.954955	0	0	0	0	0.0462428	0	0		AWA	0.929825	0	0	0	0	0.0273973	0	0		AWA	0.981481	0	0	0	0	0.148148	0	0
		Cholinergic (35)	0.947368	0	0	0	0	0	0	0		Cholinergic (35)	0.964286	0	0	0	0	0	0	0		Cholinergic (35)	0.931034	0	0	0	0	0	0	0
		Cholinergic (15)	0	0	0	0	0	0	0	0		Cholinergic (15)	0	0	0	0	0	0	0	0		Cholinergic (15)	0	0	0	0	0	0	0	0
		BAG	1	0.953125	0	0	0	0.0724234	0	0		BAG	1	1	0	0	0	0.0445205	0	0		BAG	1	0.910448	0	0	0	0.19403	0	0
		DVA	0.985507	0.912	0	0	0	0	0	0		DVA	0.971429	1	0	0	0	0	0	0		DVA	1	0.838235	0	0	0	0	0	0
		Pharyngeal (33)	0.979021	0.947368	0.895522	0	0	0.00552486	0	0		Pharyngeal (33)	0.958904	1	0.9375	0	0	0.00342466	0	0		Pharyngeal (33)	1	0.9	0.857143	0	0	0.0142857	0	0
		ASK	0.948905	0.934307	0	0	0	0.0274725	0	0		ASK	1	0.984615	0	0	0	0.0171233	0	0		ASK	0.902778	0.888889	0	0	0	0.0694444	0	0
		Cluster 10	0.97931	0.926471	0	0	0	0	0	0		Cluster 10	0.972603	0.984375	0	0	0	0	0	0		Cluster 10	0.986111	0.875	0	0	0	0	0	0
		Cluster 17	0.934307	0.986111	0	0	0	0	0	0		Cluster 17	1	1	0	0	0	0	0	0		Cluster 17	0.876712	0.972603	0	0	0	0	0	0
	Chen	Glu1	0	0	0	0	0	0	0	0		Glu1	0	0	0	0	0	0	0	0		Glu1	0	0	0	0	0	0	0	0
		Glu3	0	0	0	0	0	0	0	0		Glu3	0	0	0	0	0	0	0	0		Glu3	0	0	0	0	0	0	0	0
		Glu10	0	0	0	0	0	0	0	0		Glu10	0	0	0	0	0	0	0	0		Glu10	0	0	0	0	0	0	0	0
		GABA7	0	0	0	0	0	0	0	0		GABA7	0	0	0	0	0	0	0	0		GABA7	0	0	0	0	0	0	0	0
		Hista	0.827586	0	0	0	0	0	0	0		Hista	1	0	0	0	0	0	0	0		Hista	0.705882	0	0	0	0	0	0	0
		GABA4	0	0	0	0	0	0	0	0		GABA4	0	0	0	0	0	0	0	0		GABA4	0	0	0	0	0	0	0	0
		Glu2	0.829268	0.871795	0	0	0	0	0	0		Glu2	0.85	0.944444	0	0	0	0	0	0		Glu2	0.809524	0.809524	0	0	0	0	0	0
		GABA1	0.5625	0	0	0	0	0	0	0		GABA1	1	0	0	0	0	0	0	0		GABA1	0.391304	0	0	0	0	0	0	0
		GABA10	0	0	0	0	0	0	0	0		GABA10	0	0	0	0	0	0	0	0		GABA10	0	0	0	0	0	0	0	0
		Glu12	0.701754	0	0	0.266667	0	0	0	0		Glu12	0.606061	0	0	0.666667	0	0	0	0		Glu12	0.833333	0	0	0.166667	0	0	0	0
		Glu13	0	0	0	0.723404	0	0	0	0		Glu13	0	0	0	0.73913	0	0	0	0		Glu13	0	0	0	0.708333	0	0	0	0
		Glu15	0.888889	0	0	0	0	0	0	0		Glu15	1	0	0	0	0	0	0	0		Glu15	0.8	0	0	0	0	0	0	0
		GABA2	0.777778	0	0	0	0	0	0	0		GABA2	0.777778	0	0	0	0	0	0	0		GABA2	0.777778	0	0	0	0	0	0	0
		GABA18	0.517241	0	0	0	0	0	0	0		GABA18	0.555556	0	0	0	0	0	0	0		GABA18	0.483871	0	0	0	0	0	0	0
		SCO	0.984615	0.984615	1	0	0	0.0557769	0	1		SCO	0.969697	0.969697	1	0	0	0.0319635	0	1		SCO	1	1	1	0	0	0.21875	0	1
		GABA11	0.852941	0	0	0	0	0	0	0		GABA11	0.878788	0	0	0	0	0	0	0		GABA11	0.828571	0	0	0	0	0	0	0
		Glu9	0	0	0	0	0	0	0	0		Glu9	0	0	0	0	0	0	0	0		Glu9	0	0	0	0	0	0	0	0
		Glu11	0.987952	0.816901	0	0.708861	0	0	0	0		Glu11	1	1	0	0.756757	0	0	0	0		Glu11	0.97619	0.690476	0	0.666667	0	0	0	0
		GABA6	0	0	0	0	0	0	0	0		GABA6	0	0	0	0	0	0	0	0		GABA6	0	0	0	0	0	0	0	0
		GABA17	0.746988	0	0.214286	0	0	0	0	0		GABA17	0.939394	0	1	0	0	0	0	0		GABA17	0.62	0	0.12	0	0	0	0	0
		Glu8	0	0	0	0	0	0	0	0		Glu8	0	0	0	0	0	0	0	0		Glu8	0	0	0	0	0	0	0	0
		Glu6	0	0	0	0	0	0	0	0		Glu6	0	0	0	0	0	0	0	0		Glu6	0	0	0	0	0	0	0	0
		Glu14	0.728814	0	0	0.4	0	0	0	0		Glu14	0.641791	0	0	0.928571	0	0	0	0		Glu14	0.843137	0	0	0.254902	0	0	0	0
		POPC	0.990099	0.47619	0.835165	0.733333	0	0	0	0		POPC	1	0.606061	0.95	0.637681	0	0	0	0		POPC	0.980392	0.392157	0.745098	0.862745	0	0	0	0
		GABA12	0.602273	0	0	0	0.342105	0	0	0		GABA12	0.464912	0	0	0	0.928571	0	0	0		GABA12	0.854839	0	0	0	0.209677	0	0	0
		GABA16	0.715152	0	0	0	0	0	0	0		GABA16	0.59596	0	0	0	0	0	0	0		GABA16	0.893939	0	0	0	0	0	0	0
		GABA9	0.753425	0	0	0	0	0	0	0		GABA9	0.733333	0	0	0	0	0	0	0		GABA9	0.774648	0	0	0	0	0	0	0
		GABA14	0	0	0	0.379562	0	0	0	0		GABA14	0	0	0	0.393939	0	0	0	0		GABA14	0	0	0	0.366197	0	0	0	0
		GABA5	0.5	0	0	0	0	0	0	0		GABA5	0.36478	0	0	0	0	0	0	0		GABA5	0.794521	0	0	0	0	0	0	0
		GABA3	0.813953	0	0	0.363636	0	0	0	0		GABA3	0.933333	0	0	0.916667	0	0	0	0		GABA3	0.721649	0	0	0.226804	0	0	0	0
		GABA15	0.991071	0.782609	0	0.858586	0	0	0	0		GABA15	0.991071	1	0	0.988372	0	0	0	0		GABA15	0.991071	0.642857	0	0.758929	0	0	0	0
	Choroid_plexus	cDC1	1	0	0	0	0	0	0	0		cDC1	1	0	0	0	0	0	0	0		cDC1	1	0	0	0	0	0	0	0
		Dividing NK cell	0.942857	0	0	0.394366	0	0	0.4	0		Dividing NK cell	0.916667	0	0	0.378378	0	0	0.283951	0		Dividing NK cell	0.970588	0	0	0.411765	0	0	0.676471	0
		Dividing CD8 T cell	0.916667	0	0	0	0	0	0	0		Dividing CD8 T cell	0.970588	0	0	0	0	0	0	0		Dividing CD8 T cell	0.868421	0	0	0	0	0	0	0
		Monocyte	0.875	0	0.535714	0	0	0	0	0		Monocyte	0.921053	0	0.428571	0	0	0	0	0		Monocyte	0.833333	0	0.714286	0	0	0	0	0
		gdT cell	0.947368	0	0.791667	0	0	0	0	0		gdT cell	0.964286	0	1	0	0	0	0	0		gdT cell	0.931034	0	0.655172	0	0	0	0	0
		Dividing DC	0.5	0	0	0	0	0	0	0		Dividing DC	1	0	0	0	0	0	0	0		Dividing DC	0.333333	0	0	0	0	0	0	0
		NK cell	0.959459	0	0.769231	0	0	0	0	0		NK cell	0.959459	0	0.731707	0	0	0	0	0		NK cell	0.959459	0	0.810811	0	0	0	0	0
		moDC	0.832298	0.717742	0.475524	0.567164	0	0	0	0		moDC	0.930556	0.559748	0.345178	0.508929	0	0	0	0		moDC	0.752809	1	0.764045	0.640449	0	0	0	0
		CD8 T cell	0.964467	0	0.699187	0	0	0	0	0		CD8 T cell	0.959596	0	0.581081	0	0	0	0	0		CD8 T cell	0.969388	0	0.877551	0	0	0	0	0
	Cortex	OPCs	0.965517	0.947368	0.901961	0	0	0	0	0.964286		OPCs	0.933333	0.931034	1	0	0	0	0	0.964286		OPCs	1	0.964286	0.821429	0	0	0	0	0.964286
		GABAergic neurons	0.973684	0	0.921053	0.571429	0	0.22069	0	0		GABAergic neurons	0.948718	0	0.897436	0.692308	0	0.126482	0	0		GABAergic neurons	1	0	0.945946	0.486486	0	0.864865	0	0
	Heart	cardiac neuron	1	1	0.88	0.294118	0	0	0	0		cardiac neuron	1	1	1	0.833333	0	0	0	0		cardiac neuron	1	1	0.785714	0.178571	0	0	0	0
		smooth muscle cell	0.911111	0	0.835443	0.603175	0	0	0	0		smooth muscle cell	0.854167	0	0.891892	0.904762	0	0	0	0		smooth muscle cell	0.97619	0	0.785714	0.452381	0	0	0	0
	Kidney_ccRCC	7:Macro_MKI67	0.699029	0	0	0	0	0	0	0		7:Macro_MKI67	0.545455	0	0	0	0	0	0	0		7:Macro_MKI67	0.972973	0	0	0	0	0	0	0
		12:Mast	0.984615	0.992126	0.95082	0.944882	0	0	0	0.961832		12:Mast	0.969697	1	1	0.952381	0	0	0	0.940299		12:Mast	1	0.984375	0.90625	0.9375	0	0	0	0.984375
		8:Bcell	0.907895	0	0.685185	0	0	0	0	0		8:Bcell	0.831325	0	0.948718	0	0	0	0	0		8:Bcell	1	0	0.536232	0	0	0	0	0
		10:Tcell_CD8	0.812227	0	0	0.293706	0	0	0	0		10:Tcell_CD8	0.699248	0	0	0.446809	0	0	0	0		10:Tcell_CD8	0.96875	0	0	0.21875	0	0	0	0
		11:Tcell_CD8	0.93913	0	0	0.0683761	0	0	0	0		11:Tcell_CD8	0.907563	0	0	0.666667	0	0	0	0		11:Tcell_CD8	0.972973	0	0	0.036036	0	0	0	0
		13:Plasma	0.991453	0.995708	0.809091	0.966667	0	0	0	0.60355		13:Plasma	0.983051	0.991453	0.855769	0.935484	0	0	0	0.962264		13:Plasma	1	1	0.767241	1	0	0	0	0.439655
	Kidney_normal	14:Podo	0	0	0	0	0	0	0	0		14:Podo	0	0	0	0	0	0	0	0		14:Podo	0	0	0	0	0	0	0	0
		13:Mesangial	0.944444	0.894737	0.894737	0.780488	0	0	0	0		13:Mesangial	1	0.894737	0.894737	0.727273	0	0	0	0		13:Mesangial	0.894737	0.894737	0.894737	0.842105	0	0	0	0
		12:IC-B	0.909091	0	0	0	0	0	0	0		12:IC-B	0.857143	0	0	0	0	0	0	0		12:IC-B	0.967742	0	0	0	0	0	0	0
		27:unknown	0.95082	0.935484	0	0	0	0	0	0		27:unknown	0.966667	0.935484	0	0	0	0	0	0		27:unknown	0.935484	0.935484	0	0	0	0	0	0
		24:Bcell	0.918919	0.956522	0.898551	0	0	0	0	0		24:Bcell	0.85	0.942857	0.885714	0	0	0	0	0		24:Bcell	1	0.970588	0.911765	0	0	0	0	0
		17:Peri	0.313725	0	0	0	0	0	0	0		17:Peri	0.8	0	0	0	0	0	0	0		17:Peri	0.195122	0	0	0	0	0	0	0
		3:PT-C	0.928571	0.795455	0	0.297297	0	0	0	0		3:PT-C	0.95122	0.777778	0	0.354839	0	0	0	0		3:PT-C	0.906977	0.813953	0	0.255814	0	0	0	0
		19:UC	0.613861	0	0	0	0	0	0	0		19:UC	0.756098	0	0	0	0	0	0	0		19:UC	0.516667	0	0	0	0	0	0	0
	Pediatric_gut	mast cells	0.818182	0	0.869565	0.846154	0	0.00210748	0	0		mast cells	0.9	0	0.909091	0.785714	0	0.00106724	0	0		mast cells	0.75	0	0.833333	0.916667	0	0.0833333	0	0
		pDC	0.901961	0.958333	0	0	0	0	0	0		pDC	0.821429	0.92	0	0	0	0	0	0		pDC	1	1	0	0	0	0	0	0
		Glial cell	0.965517	0.808511	0	0	0	0.0165803	0	0		Glial cell	0.933333	1	0	0	0	0.00853789	0	0		Glial cell	1	0.678571	0	0	0	0.285714	0	0
		Tuft	0.509804	0	0.588235	0.45614	0	0	0	0		Tuft	0.722222	0	0.833333	0.541667	0	0	0	0		Tuft	0.393939	0	0.454545	0.393939	0	0	0	0
		Cycling myeloid cells	0	0	0	0	0	0	0	0		Cycling myeloid cells	0	0	0	0	0	0	0	0		Cycling myeloid cells	0	0	0	0	0	0	0	0
		activated DC	0.781609	0.9	0.772277	0	0	0	0	0		activated DC	0.772727	0.972973	0.672414	0	0	0	0	0		activated DC	0.790698	0.837209	0.906977	0	0	0	0	0
		cDC1	0.865672	0	0	0	0	0	0	0		cDC1	0.794521	0	0	0	0	0	0	0		cDC1	0.95082	0	0	0	0	0	0	0
		enteroendocrine	0.952381	0	0.648148	0.770492	0	0.00198413	0	0		enteroendocrine	0.921053	0	0.945946	0.921569	0	0.00106724	0	0		enteroendocrine	0.985915	0	0.492958	0.661972	0	0.0140845	0	0
		Cycling plasma cell	0.542056	0	0	0	0	0	0	0		Cycling plasma cell	1	0	0	0	0	0	0	0		Cycling plasma cell	0.371795	0	0	0	0	0	0	0
		BEST4 enterocyte	0.948718	0	0	0.703518	0	0.00189394	0	0.0650407		BEST4 enterocyte	0.965217	0	0	0.875	0	0.00106724	0	1		BEST4 enterocyte	0.932773	0	0	0.588235	0	0.00840336	0	0.0336134
		Treg	0.639004	0	0	0.155844	0	0	0	0		Treg	0.740385	0	0	0.705882	0	0	0	0		Treg	0.562044	0	0	0.0875912	0	0	0	0
		pericyte	0.993711	0	0	0.802469	0	0.133333	0	0		pericyte	0.9875	0	0	0.783133	0	0.0779082	0	0		pericyte	1	0	0	0.822785	0	0.462025	0	0
		Paneth cell	0.916667	0.937853	0.918605	0.813725	0	0	0	0		Paneth cell	0.850515	0.882979	0.88764	0.68595	0	0	0	0		Paneth cell	0.993976	1	0.951807	1	0	0	0	0
		myofibroblast	0.904025	0	0	0.673913	0	0.0541516	0	0		myofibroblast	0.960526	0	0	0.885714	0	0.0320171	0	0		myofibroblast	0.853801	0	0	0.54386	0	0.175439	0	0
		Lymphatic endothelial cell	0.997118	0.991304	0.94864	0.820106	0	0.00360036	0	0		Lymphatic endothelial cell	1	1	1	0.759804	0	0.00213447	0	0		Lymphatic endothelial cell	0.994253	0.982759	0.902299	0.890805	0	0.0114943	0	0
		Activated B cell	0.60625	0	0.594354	0	0	0	0	0		Activated B cell	0.95098	0	0.43956	0	0	0	0	0		Activated B cell	0.444954	0	0.917431	0	0	0	0	0
	MacParland	Hepatic_Stellate_Cells	0.933333	0.84507	0.806452	0	0	0.011976	0	0.102564		Hepatic_Stellate_Cells	0.921053	0.882353	1	0	0	0.00769231	0	1		Hepatic_Stellate_Cells	0.945946	0.810811	0.675676	0	0	0.027027	0	0.0540541
	Macosko	astrocytes	0.933333	0.953271	0.821053	0	0	0.0411687	0	0.897959		astrocytes	0.960784	0.962264	0.95122	0	0	0.0213499	0	1		astrocytes	0.907407	0.944444	0.722222	0	0	0.574074	0	0.814815
		pericytes	0.938462	0	0	0	0	0.0752475	0	0		pericytes	0.910448	0	0	0	0	0.0392562	0	0		pericytes	0.968254	0	0	0	0	0.904762	0	0
		microglia	0.955224	0.909091	0.770642	0	0	0.0724161	0	0.953846		microglia	0.955224	0.923077	1	0	0	0.0378788	0	0.984127		microglia	0.955224	0.895522	0.626866	0	0	0.820896	0	0.925373
		fibroblasts	0.964706	0.926829	0.874172	0	0	0.0871828	0	0.97006		fibroblasts	0.964706	0.962025	1	0	0	0.0461433	0	0.987805		fibroblasts	0.964706	0.894118	0.776471	0	0	0.788235	0	0.952941
		horizontal	0.971545	0.909871	0	0	0	0.158451	0.415094	0		horizontal	0.995833	0.990654	0	0	0	0.0929752	1	0		horizontal	0.948413	0.84127	0	0	0	0.535714	0.261905	0
		vascular_endothelium	0.978218	0	0.744954	0.73064	0	0.276995	0.231579	0		vascular_endothelium	0.976285	0	0.692833	0.634503	0	0.162534	1	0		vascular_endothelium	0.980159	0	0.805556	0.861111	0	0.936508	0.130952	0
		ganglion	0.879594	0.770889	0.858612	0.261023	0	0.304671	0	0		ganglion	0.971989	0.922581	0.965318	0.548148	0	0.197658	0	0		ganglion	0.803241	0.662037	0.773148	0.171296	0	0.664352	0	0
	Mammary	Hsd-G	0.951613	0.984127	0.984375	0.825175	0	0.00660066	0	0		Hsd-G	0.967213	0.984127	0.969231	0.7375	0	0.00338839	0	0		Hsd-G	0.936508	0.984127	1	0.936508	0	0.126984	0	0
		'6-1"	0.846154	0	0.626087	0.658683	0	0.0639606	0.480769	0.581818		"6-1"	0.740385	0	0.972973	0.617978	0	0.0330368	0.961538	1		"6-1"	0.987179	0	0.461538	0.705128	0	1	0.320513	0.410256
		Avd-L	0.913295	0.939891	0.844156	0	0	0.0579592	0	0		Avd-L	0.940476	0.914894	1	0	0	0.030072	0	0		Avd-L	0.88764	0.966292	0.730337	0	0	0.797753	0	0
		Avp-G	0	0	0	0	0	0.00386847	0	0		Avp-G	0	0	0	0	0	0.00211775	0	0		Avp-G	0	0	0	0	0	0.0223214	0	0
		Avp-L	0.929825	0	0.902542	0.193798	0	0.0455247	0.563934	0		Avp-L	0.942222	0	0.883817	0.925926	0	0.0249894	0.453826	0		Avp-L	0.917749	0	0.922078	0.108225	0	0.255411	0.744589	0
	Pancreas	t_cell	0.933333	0	0	0.705882	0	0	0	0		t_cell	0.875	0	0	0.6	0	0	0	0		t_cell	1	0	0	0.857143	0	0	0	0
		schwann	1	0.827586	0.916667	0.6	0	0	0	0		schwann	1	0.75	1	0.857143	0	0	0	0		schwann	1	0.923077	0.846154	0.461538	0	0	0	0
		epsilon	0.733333	0.8125	0	0.848485	0	0	0	0		epsilon	0.916667	0.928571	0	0.933333	0	0	0	0		epsilon	0.611111	0.722222	0	0.777778	0	0	0	0
		mast	0.943396	0.943396	0.979592	0.93617	0	0	0	0		mast	0.892857	0.892857	1	1	0	0	0	0		mast	1	1	0.96	0.88	0	0	0	0
		macrophage	0.971963	0	0.921569	0.758065	0	0	0	0.103448		macrophage	1	0	1	0.681159	0	0	0	1		macrophage	0.945455	0	0.854545	0.854545	0	0	0	0.0545455
	Plasschaert	Ionocytes	0.914286	0	0.8125	0.615385	0	0.031968	0	0.689655		Ionocytes	1	0	1	0.6	0	0.0162933	0	1		Ionocytes	0.842105	0	0.684211	0.631579	0	0.842105	0	0.526316
		Krt4/13+	0.795699	0	0	0	0	0.0176125	0	0		Krt4/13+	0.698113	0	0	0	0	0.00916497	0	0		Krt4/13+	0.925	0	0	0	0	0.225	0	0
		PNEC	0.949495	1	1	0.978261	0.47	0.0913508	0	0.989474		PNEC	0.903846	1	1	1	0.30719	0.0478615	0	0.979167		PNEC	1	1	1	0.957447	1	1	0	1
		Brush	0.971963	0.9	0.888889	0.865979	0	0.106075	0	0.865979		Brush	1	1	1	1	0	0.0560081	0	1		Brush	0.945455	0.818182	0.8	0.763636	0	1	0	0.763636
		Cycling Basal (homeostasis)	0.890411	0	0	0.48	0	0.123692	0	0		Cycling Basal (homeostasis)	0.844156	0	0	0.774194	0	0.0661914	0	0		Cycling Basal (homeostasis)	0.942029	0	0	0.347826	0	0.942029	0	0
	Retina	HC	1	0.958333	0.977778	0	0	0	1	0.958333		HC	1	0.92	1	0	0	0	1	0.92		HC	1	1	0.956522	0	0	0	1	1
		BC10	0.945946	0.935065	0	0	0	0	0	0.787879		BC10	0.921053	0.878049	0	0	0	0	0	0.866667		BC10	0.972222	1	0	0	0	0	0	0.722222
		BC9	0.96	0	0	0	0	0	0.943089	0.991736		BC9	0.9375	0	0	0	0	0	0.935484	1		BC9	0.983607	0	0	0	0	0	0.95082	0.983607
		BC8	0.96875	0	0	0	0	0	0.968254	0.968254		BC8	0.96875	0	0	0	0	0	0.983871	0.983871		BC8	0.96875	0	0	0	0	0	0.953125	0.953125
		BC7	0.99422	0	0	0	0	0	1	1		BC7	0.988506	0	0	0	0	0	1	1		BC7	1	0	0	0	0	0	1	1
		BC6	0	0	0.752577	0	0	0	0	0		BC6	0	0	0.682243	0	0	0	0	0		BC6	0	0	0.83908	0	0	0	0	0
	Shekhar	Cone Photoreceptors	0.989474	0	0.829268	0	0	0.00589971	0	0.978723		Cone Photoreceptors	1	0	1	0	0	0.002997	0	1		Cone Photoreceptors	0.979167	0	0.708333	0	0	0.1875	0	0.958333
		Rod Photoreceptors	0.961749	0.590164	0.956044	0.677165	0	0.0148675	0.77193	0.962162		Rod Photoreceptors	0.956522	0.420561	0.956044	0.527607	0	0.00765901	0.642336	0.946809		Rod Photoreceptors	0.967033	0.989011	0.956044	0.945055	0	0.252747	0.967033	0.978022
		AC (Amacrine cell)	0.98998	0	0.823301	0.111524	0	0.0829493	0	0		AC (Amacrine cell)	1	0	0.806084	0.882353	0	0.044955	0	0		AC (Amacrine cell)	0.980159	0	0.84127	0.0595238	0	0.535714	0	0
	UUOkidney	JGA	0.85	0.866667	0.843373	0	0	0.129771	0	0		JGA	1	0.886364	0.945946	0	0	0.0787037	0	0		JGA	0.73913	0.847826	0.76087	0	0	0.369565	0	0
	Zelsel	microglia	0.818565	0.218182	0.850575	0.901099	0	0.028436	0	0.308943		microglia	0.697842	1	0.973684	0.97619	0	0.0265487	0	0.76		microglia	0.989796	0.122449	0.755102	0.836735	0	0.0306122	0	0.193878

## Sheet: Supp Fig. 22
	Supp Fig. 22
	Benchmarking clustering accuracy in Sim-PBMC-1,2,3 datasets via NMI									Benchmarking clustering accuracy in PBMC scRNA-seq datasets via NMI
	Dataset	GiniClust2	CellSIUS	RaceID	EDGE	RareQ	Experiment			Datasets	GiniClust2	CellSIUS	RaceID	EDGE	RareQ
	1	0.350612	0.432182	0.295139	0.16592	0.545509	Sim-PBMC 1			PBMC-bench-1	0.578742	0.555114	0.385758	0.179036	0.698059
	2	0.320136	0.388082	0.261026	0.183301	0.576309				PBMC-bench-2	0.526104	0.694616	0.466895	0.235552	0.784504
	3	0.338003	0.396816	0.343797	0.186223	0.519456				PBMC-bench-3	0.598283	0.692185	0.648477	0.354475	0.754957
	4	0.366058	0.380229	0.271657	0.177202	0.587886				PBMC-bench-4	0.62712	0.577655	0.4407	0.2546	0.687696
	5	0.348109	0.423553	0.263558	0.181123	0.519061
	6	0.366583	0.379191	0.296996	0.168137	0.583396
	7	0.343189	0.36815	0.356826	0.165523	0.549079
	8	0.355505	0.43763	0.30394	0.180503	0.560979
	9	0.368217	0.386995	0.299288	0.190012	0.585562
	10	0.36145	0.399727	0.301925	0.181836	0.5424
	11	0.337334	0.381221	0.340796	0.180953	0.54386
	12	0.364459	0.355284	0.323578	0.181218	0.56134				Benchmarking clustering accuracy in 20 scRNA-seq datasets via NMI
	13	0.358154	0.430176	0.261942	0.170345	0.569332				Datasets	GiniClust2	CellSIUS	RaceID	EDGE	RareQ
	14	0.350635	0.394657	0.276346	0.179255	0.562862				Airway	0.328389	0.292423	0.269612	0.106492	0.489675
	15	0.327147	0.383296	0.283165	0.190614	0.584783				Arc-ME	0.548001	0.43114	0.400155	0.305062	0.35552
	16	0.351695	0.399304	0.265053	0.173436	0.628839				B_lymphoma	0.503205	0.396773	0.322875	0.204461	0.545065
	17	0.372773	0.390771	0.293676	0.153893	0.55544				Cao	0.401477	0.287565	0	0.0899658	0.594732
	18	0.42805	0.397253	0.349353	0.166631	0.591257				Chen	0.474521	0.712785	0.739366	0.450446	0.771647
	19	0.365911	0.432195	0.286995	0.166696	0.595606				Choroid_plexus	0.442372	0.707964	0.625817	0.420996	0.744945
	20	0.336974	0.386023	0.2669	0.173156	0.632695				Cortex	0.796223	0.828171	0.749516	0.282025	0.792224
	21	0.342836	0.430906	0.345216	0.174301	0.529708				Heart	0.692035	0.512947	0.390801	0.29836	0.659373
	22	0.342507	0.406656	0.306783	0.167916	0.57533				Kidney_ccRCC	0.678069	0.496334	0.471974	0.358345	0.47135
	23	0.330989	0.432988	0.314022	0.168078	0.602786				Kidney_normal	0.591365	0.617455	0.542634	0.443464	0.70415
	24	0.335121	0.406471	0.348667	0.168719	0.51975				Pediatric_gut	0.440801	0.711915	0.635883	0.41341	0.669763
	25	0.352372	0.435623	0.323395	0.1865	0.686396				MacParland	0.619564	0.668772	0.551184	0.447502	0.815451
	26	0.360906	0.416756	0.253966	0.179899	0.612971				Macosko	0	0.317395	0.297226	0.115486	0.546999
	27	0.340953	0.373456	0.267799	0.173555	0.610473				Mammary	0.688939	0.739495	0.67589	0.488866	0.759343
	28	0.357571	0.371808	0.291277	0.169137	0.512344				Pancreas	0.692215	0.6069	0.54736	0.23478	0.688047
	29	0.333273	0.385255	0.265042	0.16889	0.604353				Plasschaert	0.728642	0.415004	0.374448	0.179427	0.707881
	30	0.331215	0.387198	0.266151	0.166836	0.515507				Retina	0.418199	0.355959	0.359261	0.322057	0.845192
	31	0.356837	0.394031	0.275763	0.183205	0.602415				Shekhar	0.524187	0.685193	0.503743	0.236627	0.818581
	32	0.34758	0.407068	0.270743	0.158561	0.587954				UUOkidney	0.537162	0.716628	0.405064	0.0932199	0.678043
	33	0.333664	0.411601	0.290954	0.193486	0.603502				Zelsel	0.459164	0.450772	0.52188	0.260037	0.449569
	34	0.365971	0.39331	0.262959	0.170985	0.586917
	35	0.349223	0.40534	0.307145	0.168469	0.588045
	36	0.3526	0.412879	0.252035	0.179574	0.58842
	37	0.374497	0.417994	0.332622	0.176602	0.584434
	38	0.358526	0.394327	0.272259	0.175453	0.574786
	39	0.383316	0.448735	0.253665	0.166967	0.58942
	40	0.378629	0.411115	0.263079	0.169837	0.563709
	41	0.343923	0.376276	0.274509	0.170345	0.603199
	42	0.357692	0.37415	0.28623	0.16493	0.559003
	43	0.326637	0.415256	0.265625	0.172048	0.596457
	44	0.33335	0.430631	0.278534	0.187564	0.544028
	45	0.343333	0.42037	0.281469	0.178677	0.575779
	46	0.353463	0.393873	0.309122	0.171154	0.59588
	47	0.35242	0.422154	0.306677	0.164665	0.573215
	48	0.366106	0.411829	0.295322	0.179621	0.588214
	49	0.365638	0.408933	0.321537	0.181455	0.626718
	50	0.328924	0.419063	0.263205	0.184872	0.600793
	1	0.601669	0.619102	0.44079	0.356232	0.726644	Sim-PBMC 2
	2	0.600889	0.651461	0.442266	0.345947	0.683806
	3	0.53764	0.600054	0.4688	0.325918	0.714456
	4	0.588241	0.585662	0.44689	0.344853	0.742621
	5	0.664483	0.601993	0.430497	0.33645	0.701396
	6	0.579364	0.610839	0.420712	0.337252	0.699955
	7	0.599495	0.581332	0.439806	0.335154	0.653139
	8	0.628535	0.653534	0.465058	0.336948	0.730781
	9	0.577424	0.633597	0.424818	0.318927	0.681947
	10	0.597158	0.627755	0.424191	0.326046	0.729736
	11	0.585696	0.682883	0.451514	0.359977	0.632959
	12	0.645577	0.609819	0.455316	0.331486	0.662081
	13	0.571812	0.615595	0.450643	0.33799	0.642786
	14	0.657033	0.64162	0.449298	0.341956	0.75319
	15	0.584388	0.607092	0.452257	0.333558	0.705111
	16	0.584944	0.607085	0.463062	0.316365	0.702676
	17	0.628535	0.594081	0.44093	0.331703	0.745139
	18	0.613963	0.616842	0.450299	0.368324	0.69575
	19	0.586735	0.627632	0.462648	0.322387	0.716963
	20	0.536147	0.658559	0.45399	0.333648	0.670355
	21	0.583427	0.586757	0.451362	0.345056	0.701094
	22	0.611356	0.592078	0.444629	0.344054	0.673979
	23	0.598681	0.617252	0.479192	0.353809	0.67019
	24	0.575632	0.610352	0.448784	0.372981	0.749918
	25	0.568613	0.657635	0.460622	0.341283	0.711496
	26	0.576442	0.625576	0.446357	0.342309	0.665769
	27	0.579478	0.615204	0.427069	0.300635	0.656293
	28	0.624179	0.609673	0.433766	0.334372	0.639544
	29	0.574498	0.577431	0.464781	0.339441	0.761108
	30	0.579523	0.570132	0.456002	0.306634	0.642284
	31	0.581735	0.596358	0.462837	0.339287	0.711948
	32	0.573643	0.583532	0.444802	0.320771	0.625773
	33	0.569521	0.594871	0.444689	0.347891	0.689677
	34	0.579924	0.638576	0.446493	0.347515	0.715121
	35	0.629262	0.6252	0.481545	0.344123	0.745728
	36	0.667791	0.632647	0.440769	0.324577	0.720602
	37	0.619814	0.591473	0.442569	0.356031	0.618545
	38	0.593635	0.656905	0.43261	0.332412	0.647649
	39	0.630802	0.595748	0.429886	0.350585	0.708019
	40	0.644609	0.590549	0.45024	0.338788	0.732028
	41	0.56603	0.617727	0.488627	0.329619	0.674911
	42	0.603969	0.684594	0.440027	0.345418	0.711468
	43	0.639402	0.682709	0.448466	0.311705	0.699436
	44	0.666097	0.634725	0.443399	0.340511	0.678418
	45	0.578187	0.628607	0.4605	0.353271	0.653484
	46	0.655545	0.625956	0.452981	0.346664	0.722225
	47	0.599999	0.628035	0.447389	0.354472	0.648013
	48	0.657625	0.6252	0.437311	0.355383	0.685266
	49	0.55865	0.647731	0.464304	0.339125	0.663557
	50	0.586524	0.564036	0.461836	0.360278	0.684781
	1	0.582591	0.638991	0.447564	0.363357	0.644924	Sim-PBMC 3
	2	0.576859	0.62761	0.434963	0.313024	0.677987
	3	0.594121	0.642066	0.462845	0.328198	0.694817
	4	0.612716	0.607596	0.421072	0.365387	0.649599
	5	0.606226	0.646487	0.388884	0.342411	0.608354
	6	0.619551	0.650658	0.450761	0.360968	0.704848
	7	0.619591	0.635922	0.443966	0.338068	0.65731
	8	0.607137	0.612227	0.430279	0.347464	0.68676
	9	0.603121	0.617608	0.448132	0.326704	0.685288
	10	0.612983	0.656232	0.428582	0.338852	0.601964
	11	0.346579	0.654213	0.454275	0.349811	0.666382
	12	0.616911	0.605189	0.432908	0.350612	0.605733
	13	0.607022	0.621348	0.416224	0.337508	0.652783
	14	0.635399	0.623521	0.452409	0.34271	0.672563
	15	0.618164	0.648877	0.465778	0.331992	0.66701
	16	0.469433	0.602811	0.468369	0.337836	0.724823
	17	0.613839	0.629014	0.429945	0.343816	0.680159
	18	0.617406	0.624619	0.421393	0.344919	0.708601
	19	0.598219	0.639282	0.426773	0.330741	0.685265
	20	0.64274	0.63485	0.458682	0.356701	0.750286
	21	0.61665	0.610308	0.4358	0.30871	0.699264
	22	0.606889	0.643028	0.43575	0.33712	0.674424
	23	0.584415	0.60494	0.422039	0.326557	0.614692
	24	0.625281	0.623575	0.396237	0.347737	0.687514
	25	0.605023	0.643974	0.462504	0.338903	0.761847
	26	0.659126	0.67108	0.443888	0.348503	0.704626
	27	0.606108	0.637204	0.462963	0.344288	0.686912
	28	0.621164	0.637085	0.372926	0.356842	0.72492
	29	0.61167	0.646578	0.391907	0.330608	0.728964
	30	0.349854	0.637204	0.425067	0.319019	0.635725
	31	0.591003	0.630448	0.439187	0.35043	0.688606
	32	0.610996	0.668271	0.474795	0.345071	0.695219
	33	0.589699	0.621397	0.436891	0.354395	0.684762
	34	0.594108	0.605883	0.384846	0.345284	0.624205
	35	0.553526	0.633123	0.432121	0.325886	0.716174
	36	0.637295	0.648476	0.45212	0.348025	0.670403
	37	0.582528	0.645672	0.368991	0.329231	0.713732
	38	0.3574	0.602698	0.438559	0.344074	0.67754
	39	0.607754	0.65227	0.403106	0.349898	0.632985
	40	0.469528	0.627558	0.418593	0.353655	0.614376
	41	0.624579	0.661672	0.405216	0.334485	0.745461
	42	0.603969	0.613567	0.442025	0.350336	0.689553
	43	0.608486	0.632094	0.442516	0.346742	0.61098
	44	0.359319	0.628013	0.381388	0.308644	0.633056
	45	0.627146	0.676234	0.473561	0.353385	0.729765
	46	0.59042	0.651694	0.421619	0.338546	0.699533
	47	0.618914	0.645922	0.407302	0.325077	0.707096
	48	0.621288	0.627621	0.435852	0.334411	0.655353
	49	0.597228	0.617761	0.445906	0.343523	0.679278
	50	0.598181	0.646396	0.41152	0.357572	0.692183

## Sheet: Supp Fig. 23
	Supp Fig. 23
	Benchmarking sensitivity in simulated data via F1 score										Benchmarking sensitivity in Jurkat data via F1 score
	No. of DEGs	CellSIUS	FiRE	GapClust	RaceID	GiniClust2	scCAD	EDGE	RareQ		No. of DEGs	CellSIUS	FiRE	GapClust	RaceID	GiniClust2	scCAD	EDGE	RareQ
	1	0	0	0	0	0	0	0	0		1	0	0.0649764	0	0	0	0	0	0
	2	0	0.00952381	0	0.0142857	0	0	0	0		2	0	0.0482886	0	0	0	0	0	0
	3	0	0	0	0.352619	0	0	0	0		3	0	0.061298	0	0	0	0	0	0
	4	0	0.00666667	0	0.505115	0	0	0	0		4	0	0.0503399	0	0	0	0	0	0
	5	0	0.01	0	0.630112	0	0	0	0		5	0	0.0544469	0	0	0.0117647	0	0	0
	6	0	0	0	0.679396	0	0	0	0		6	0	0.0784685	0	0	0	0	0	0
	7	0	0	0	0.741678	0	0	0	0.1		7	0	0.07773	0	0	0.0210526	0	0	0
	8	0	0.0111111	0	0.973818	0	0	0	0		8	0	0.079171	0	0	0.0117647	0	0	0
	9	0	0.018	0	0.952381	0	0	0	0.2		9	0	0.0882422	0	0	0.0117647	0	0	0.072
	10	0	0.0186147	0	0.838742	0	0	0	0.5		10	0	0.0942474	0	0	0	0	0	0
	11	0	0.0294444	0	0.916825	0	0.08	0	0.4		11	0	0.15386	0	0	0	0	0	0
	12	0	0.030202	0	0.96158	0	0	0	0.683667		12	0	0.102754	0	0	0	0	0	0.0666667
	13	0	0.0477866	0	0.943059	0	0	0	0.8		13	0	0.103346	0	0	0.0339869	0	0	0
	14	0	0.0421637	0	0.880985	0	0.168	0	0.9		14	0	0.108452	0	0	0.0210526	0	0	0
	15	0	0.0495238	0	1	0	0.1	0	1		15	0.0866667	0.164389	0	0	0	0	0	0.0896552
	16	0	0.0366133	0	0.992	0	0.0962963	0	1		16	0	0.127978	0	0.0117647	0	0	0	0
	17	0	0.0666967	0	0.951556	0	0.369926	0	1		17	0	0.174656	0	0.0117647	0	0	0	0.0666667
	18	0	0.0281385	0	1	0	0.542242	0	1		18	0	0.122894	0	0	0.0339869	0	0	0.0814815
	19	0	0.0445631	0	1	0	0.328994	0	1		19	0	0.121262	0	0	0.0117647	0	0	0.0769231
	20	0	0.0402746	0	1	0	0.614974	0	1		20	0.0933333	0.13	0	0	0.0339869	0	0	0.158405
	21	0	0.0772597	0	1	0	0.612243	0	1		21	0.0814815	0.132697	0	0	0	0	0	0
	22	0	0.101389	0	1	0	0.731144	0	1		22	0	0.142331	0	0	0.0117647	0	0	0.0769231
	23	0	0.172781	0	1	0	0.728113	0	1		23	0.0933333	0.181316	0	0	0.108987	0	0	0.0933333
	24	0	0.241055	0	1	0	0.911618	0	1		24	0.0933333	0.202292	0	0.0117647	0.0732749	0	0	0.315822
	25	0	0.198821	0	1	0	0.805668	0	1		25	0.171137	0.170337	0	0.0315789	0.0222222	0	0	0.172
	26	0	0.138195	0	1	0	0.823594	0	1		26	0.186429	0.185906	0	0	0.0457516	0	0	0.0933333
	27	0	0.178815	0	1	0	0.822705	0	1		27	0	0.179059	0	0	0	0	0	0.372144
	28	0	0.179374	0	1	0	0.937354	0	1		28	0.290303	0.215884	0	0.0117647	0	0	0	0.364685
	29	0	0.178362	0	1	0	0.814733	0	1		29	0.171137	0.207589	0	0	0.263446	0	0	0.625877
	30	0	0.360838	0	1	0	0.840485	0	1		30	0.0666667	0.201276	0	0	0.197698	0	0	0.503238
	31	0	0.256857	0	1	0	0.846957	0	1		31	0.450476	0.203225	0	0	0.131905	0	0	0.921988
	32	0	0.258204	0	1	0	0.827202	0	1		32	0.378788	0.18258	0	0	0.308956	0	0	0.52187
	33	0	0.365877	0	1	0	0.810976	0	1		33	0.372144	0.229883	0	0.0117647	0.146749	0	0	0.737144
	34	0	0.430812	0	1	0	0.739143	0	1		34	0.390108	0.274589	0	0	0.240479	0	0	0.608977
	35	0	0.314708	0	1	0	0.919891	0	1		35	0.2	0.239772	0	0.0352941	0.392601	0	0	0.393939
	36	0	0.396197	0	1	0	0.956614	0	1		36	0.456707	0.231873	0	0.0117647	0.387676	0	0	0.620234
	37	0	0.44265	0	1	0	0.911981	0	1		37	0.661775	0.287293	0	0	0.41531	0	0	0.936922
	38	0	0.423871	0	1	0	0.839628	0	1		38	0.573548	0.290124	0	0.0117647	0.398458	0	0	0.837066
	39	0	0.410286	0	1	0	0.840845	0	1		39	0.473697	0.266056	0	0.0222222	0.254926	0	0	0.634747
	40	0	0.423637	0	1	0	0.848394	0	1		40	0.66447	0.226965	0	0	0.175677	0	0	0.773763
	41	0	0.488722	0	1	0	0.931357	0	1		41	0.773978	0.295856	0	0.0222222	0.415154	0	0	0.965929
	42	0	0.461633	0	1	0	0.860555	0	1		42	0.886625	0.323616	0	0.0235294	0.512676	0	0	0.85434
	43	0	0.507209	0	1	0	0.857353	0	1		43	0.783204	0.310814	0	0.0117647	0.52531	0	0	0.979978
	44	0	0.465919	0	1	0	0.74013	0	1		44	0.873526	0.340397	0	0.04	0.311105	0	0	0.950637
	45	0.0631579	0.645227	0	1	0	0.927511	0	1		45	0.873728	0.380484	0	0.0222222	0.38844	0	0	0.970538
	46	0	0.494513	0	1	0	0.967698	0	1		46	0.63737	0.28476	0	0.0117647	0.297279	0	0	0.819025
	47	0	0.583788	0	1	0	0.923594	0	1		47	0.944689	0.341691	0	0.0315789	0.669291	0	0	0.977185
	48	0	0.539866	0	1	0	0.843332	0	1		48	0.783441	0.36548	0	0.0444444	0.549714	0	0	0.953155
	49	0	0.649269	0	1	0	0.860555	0	1		49	0.779048	0.362295	0	0.0235294	0.510215	0	0	0.855184
	50	0	0.632683	0	1	0	0.946506	0	1		50	0.890108	0.354861	0	0.0117647	0.518817	0	0	0.950832
	51	0	0.643957	0	1	0	0.943518	0	1		51	0.686429	0.360423	0	0.0433437	0.700117	0	0	0.976037
	52	0	0.699235	0	1	0	0.857353	0	1		52	0.786429	0.361561	0	0.0562092	0.710743	0	0	0.973311
	53	0	0.684715	0	1	0	0.933915	0	1		53	0.896774	0.355371	0	0.138944	0.670177	0	0	0.962488
	54	0	0.700415	0	1	0	0.850423	0	1		54	0.961892	0.337571	0	0.0866185	0.816748	0	0	0.974154
	55	0	0.680613	0	1	0	0.956614	0	1		55	0.993548	0.397133	0	0.0117647	0.741829	0	0	0.981036
	56	0	0.738777	0	1	0	0.849735	0	1		56	0.960529	0.377904	0	0.115468	0.72244	0	0	0.886882
	57	0	0.677301	0	1	0	0.949444	0	1		57	0.983441	0.384908	0	0.0444444	0.888512	0	0	0.975551
	58	0	0.708837	0	1	0	0.95021	0	1		58	0.973054	0.377574	0	0.0938012	0.837326	0	0	0.976085
	59	0	0.748649	0	1	0	0.949945	0	1		59	0.990108	0.360423	0	0.0668731	0.695729	0	0	0.990323
	60	0	0.71918	0	1	0	0.963492	0	1		60	0.990108	0.419824	0	0.0222222	0.70492	0	0	0.983851
	61	0	0.790228	0	1	0	0.970899	0	1		61	0.993548	0.393573	0	0	0.762313	0	0	0.990518
	62	0	0.751256	0	1	0	0.944047	0	1		62	1	0.410148	0	0.0635294	0.764586	0	0	0.983851
	63	0	0.70919	0	1	0	0.957566	0	1		63	0.987292	0.388014	0	0	0.850584	0	0	0.993548
	64	0	0.730758	0	1	0	0.932502	0	1		64	0.996774	0.396552	0	0.0784314	0.817699	0	0	0.996774
	65	0	0.78357	0	1	0	0.933915	0	1		65	0.993548	0.423891	0	0.115294	0.840923	0	0	0.976537
	66	0	0.770971	0	1	0	0.946506	0	1		66	0.996774	0.435106	0	0.11091	0.721514	0	0	0.983399
	67	0	0.803684	0	1	0	0.863729	0	1		67	0.983204	0.388577	0	0.111318	0.79873	0	0	0.990518
	68	0	0.755836	0	1	0	0.957115	0	1		68	0.9	0.385072	0	0.125926	0.772437	0	0	0.990518
	69	0	0.801181	0	1	0	0.936189	0	1		69	0.990108	0.416957	0	0.216608	0.848042	0	0	0.984066
	70	0	0.763103	0	1	0	0.947221	0	1		70	0.996774	0.438742	0	0.0444444	0.727456	0	0	0.996774
	71	0	0.755548	0	1	0	0.960819	0	1		71	0.990323	0.427763	0	0.0739869	0.768042	0	0	0.986882
	72	0	0.819277	0	1	0	0.953175	0	1		72	0.896774	0.415725	0	0.140118	0.900837	0	0	0.990714
	73	0	0.745877	0	1	0	0.949708	0	1		73	0.99697	0.420888	0	0.176774	0.828696	0	0	0.990892
	74	0	0.830919	0	1	0	0.947363	0	1		74	0.993333	0.431712	0	0.11001	0.766178	0	0	0.990714
	75	0.0916667	0.793594	0	1	0	0.95021	0	1		75	0.987488	0.435927	0	0.0655659	0.812811	0	0	0.987292
	76	0.0869565	0.783416	0	1	0	0.927653	0	1		76	0.993744	0.448983	0	0.243822	0.875206	0	0	0.993744
	77	0.0555556	0.782011	0	1	0	0.930642	0	1		77	0.993744	0.479013	0	0.166862	0.847554	0	0	1
	78	0	0.779008	0	1	0	0.914513	0	1		78	0.99697	0.430713	0	0.216218	0.793686	0	0	0.99697
	79	0.096	0.830672	0	1	0	0.853175	0	1		79	1	0.431448	0	0.349097	0.823557	0	0	0.990892
	80	0.17619	0.80444	0	1	0	0.964258	0	1		80	0.993744	0.442963	0	0.175283	0.896716	0	0	0.990518
	81	0.0916667	0.815292	0	1	0	0.839865	0	1		81	0.99697	0.45366	0	0.153489	0.923746	0	0	0.99697
	82	0.096	0.80959	0	1	0	0.788889	0	1		82	1	0.460537	0	0.159932	0.928494	0	0	0.987488
	83	0	0.810047	0	1	0	0.95021	0	1		83	0.99697	0.462062	0	0.152542	0.887061	0	0	0.993939
	84	0	0.799355	0	1	0	0.837998	0	1		84	0.99697	0.447728	0	0.189841	0.922954	0	0	0.993939
	85	0	0.788164	0	1	0	0.970635	0	1		85	0.996774	0.436164	0	0.308961	0.824248	0	0	0.99697
	86	0.0916667	0.77818	0	1	0	0.853412	0	1		86	0.99697	0.449033	0	0.205826	0.899612	0	0	0.99697
	87	0	0.784825	0	1	0	0.833888	0	1		87	0.994118	0.458573	0	0.133801	0.739457	0	0	0.99697
	88	0.17219	0.79498	0	1	0	0.743545	0	1		88	1	0.446802	0	0.138716	0.818525	0	0	0.993939
	89	0.196	0.825337	0	1	0	0.936876	0	1		89	1	0.441097	0	0.334147	0.880803	0	0	1
	90	0.0916667	0.829116	0	1	0	0.953649	0	1		90	1	0.457802	0	0.285415	0.859558	0	0	0.990524
	91	0.183333	0.824959	0	1	0	0.836426	0	1		91	1	0.446502	0	0.358124	0.924427	0	0	0.993744
	92	0.287667	0.799057	0	1	0	0.939577	0	1		92	1	0.467855	0	0.192063	0.93108	0	0	0.988057
	93	0.288	0.800178	0	1	0	0.947672	0	1		93	1	0.467146	0	0.207853	0.862994	0	0	0.993744
	94	0.287667	0.785687	0	1	0	0.963757	0	1		94	1	0.450646	0	0.262488	0.904847	0	0	0.99697
	95	0.1	0.817954	0	1	0	0.946984	0	1		95	1	0.455155	0	0.408453	0.901765	0	0	1
	96	0.196	0.795969	0	1	0	0.939841	0	1		96	0.990303	0.469	0	0.249959	0.826097	0	0	0.99697
	97	0.286957	0.824481	0	1	0	0.857115	0	1		97	0.993744	0.436447	0	0.389034	0.80944	0	0	1
	98	0.383333	0.797047	0	1	0	0.950474	0	1		98	1	0.451537	0	0.258582	0.906775	0	0	0.99697
	99	0.0869565	0.805152	0	1	0	0.930855	0	1		99	1	0.449186	0	0.272468	0.95073	0	0	1
	100	0.266	0.779708	0	1	0	0.971137	0	1		100	1	0.445547	0	0.231763	0.9303	0	0	0.993939
	101	0.291667	0.832693	0	1	0	0.853914	0	1		101	1	0.471767	0	0.3251	0.884637	0	0	0.99697
	102	0.287667	0.790835	0	1	0	0.939841	0	1		102	0.99697	0.466056	0	0.248256	0.929777	0	0	0.993939
	103	0.287667	0.819665	0	1	0	0.960819	0	1		103	0.996774	0.459389	0	0.37659	0.908947	0	0	0.99697
	104	0.291667	0.825683	0	1	0	0.956349	0	1		104	1	0.46643	0	0.2936	0.80374	0	0	0.993744
	105	0.287667	0.804327	0	1	0	0.940343	0	1		105	1	0.458104	0	0.329852	0.947894	0	0	0.99697
	106	0.433374	0.810515	0	1	0	0.943569	0	1		106	0.99697	0.467409	0	0.0715789	0.951147	0	0	0.99697
	107	0.665152	0.815963	0	1	0	0.930184	0	1		107	1	0.47172	0	0.31814	0.953504	0.0742857	0	0.994118
	108	0.391667	0.78966	0	1	0	0.853914	0	1		108	1	0.461663	0	0.420939	0.957182	0	0	1
	109	0.2	0.813353	0	1	0	0.930022	0	1		109	1	0.448401	0	0.341121	0.950063	0.141176	0	0.993939
	110	0.292	0.792179	0	1	0	0.763757	0	1		110	1	0.468187	0	0.163344	0.943598	0	0	1
	111	0.292	0.769696	0	1	0	0.934153	0	1		111	0.99697	0.464267	0	0.403037	0.93461	0.0714286	0	1
	112	0.296	0.812306	0	1	0	0.870899	0	1		112	0.994118	0.474621	0	0.310362	0.95048	0.146508	0	1
	113	0.483333	0.808868	0	1	0	0.964286	0	1		113	1	0.468066	0	0.33772	0.921397	0.221176	0	1
	114	0.596	0.782071	0	1	0	0.946533	0	1		114	1	0.463111	0	0.499785	0.958253	0.075	0	1
	115	0.296	0.79782	0	1	0	0.927704	0	1		115	1	0.47791	0	0.320256	0.940825	0.137255	0	0.994118
	116	0.587667	0.839586	0	1	0	0.949973	0	1		116	0.993744	0.455004	0	0.379119	0.950717	0.139706	0	0.993744
	117	0.496	0.830714	0	1	0	0.928544	0	1		117	1	0.472237	0	0.405297	0.918837	0.154623	0	1
	118	0.588	0.813919	0	1	0	0.837643	0	1		118	1	0.461785	0	0.334545	0.950063	0.196302	0	1
	119	0.469485	0.80288	0	1	0	0.837592	0	1		119	0.99697	0.464774	0	0.367349	0.958436	0.0666667	0	0.99697
	120	0.578957	0.823173	0	1	0	0.940986	0	1		120	0.99697	0.459675	0	0.456	0.949611	0.0742857	0	0.99697
	121	0.7	0.826422	0	1	0	0.850423	0	1		121	1	0.480245	0	0.309784	0.942396	0.372703	0	0.99697
	122	0.496	0.829803	0	1	0	0.863757	0	1		122	1	0.448957	0	0.39544	0.951734	0.0705882	0	0.993333
	123	0.588	0.815112	0	1	0	0.951568	0	1		123	1	0.465412	0	0.312762	0.942944	0.366924	0	1
	124	0.596	0.813705	0	1	0	0.946269	0	1		124	0.99697	0.456666	0	0.411137	0.946385	0.153846	0	1
	125	0.796	0.808235	0	1	0	0.942593	0	1		125	1	0.45744	0	0.533783	0.958266	0.354886	0	1
	126	0.769818	0.852378	0	1	0	0.949471	0	1		126	0.99697	0.44042	0	0.450936	0.953504	0.221946	0	0.99697
	127	0.596	0.810042	0	1	0	0.950423	0	1		127	1	0.445276	0	0.649918	0.967742	0.316923	0	0.99697
	128	0.6	0.816122	0	1	0	0.856851	0	1		128	1	0.443372	0	0.566797	0.953504	0.307272	0	0.993939
	129	0.587667	0.78423	0	1	0	0.936639	0	1		129	1	0.432006	0	0.503377	0.958253	0.390885	0	0.99697
	130	0.879333	0.824759	0	1	0	0.853412	0	1		130	1	0.449815	0	0.470324	0.946385	0.384678	0	1
	131	0.678623	0.829491	0	1	0	0.929283	0	1		131	0.99697	0.450025	0	0.543267	0.939266	0.144444	0	1
	132	0.496	0.781683	0	1	0	0.939577	0	1		132	1	0.444521	0	0.560227	0.957182	0.306639	0	0.99697
	133	0.792	0.833831	0	1	0	0.963492	0	1		133	1	0.457503	0	0.608634	0.954171	0.452104	0	0.99697
	134	0.796	0.784866	0	1	0	0.935687	0	1		134	1	0.450838	0	0.505606	0.960623	0.379193	0	1
	135	0.796	0.820751	0	1	0	0.924238	0	1		135	1	0.441867	0	0.529447	0.964301	0.630438	0	1
	136	0.792	0.816657	0	1	0	0.929283	0.0928571	1		136	0.99697	0.432567	0	0.493219	0.967742	0.302296	0	1
	137	0.987667	0.796761	0	1	0	0.957617	0	1		137	1	0.440753	0	0.575334	0.964718	0.531723	0	1
	138	0.891667	0.812621	0	1	0	0.840794	0	1		138	1	0.421984	0	0.599617	0.960623	0.308097	0	1
	139	0.6	0.856784	0	1	0	0.959788	0	1		139	1	0.436869	0	0.418874	0.960623	0.231011	0	1
	140	0.896	0.76468	0	1	0	0.949471	0	1		140	1	0.42187	0	0.509008	0.967742	0.704366	0	1
	141	0.991667	0.819607	0	1	0	0.860819	0	1		141	1	0.447814	0	0.592644	0.964718	0.449945	0	1
	142	0.796	0.820073	0	1	0	0.918216	0	1		142	1	0.411797	0	0.505443	0.957599	0.702725	0	1
	143	0.791667	0.810067	0	1	0	0.960317	0	1		143	1	0.434072	0	0.569891	0.967742	0.719108	0	1
	144	0.992	0.813167	0	1	0	0.9332	0	1		144	1	0.429182	0	0.616659	0.967742	0.655556	0	1
	145	0.896	0.811837	0	1	0	0.84407	0	1		145	1	0.411389	0	0.59942	0.967742	0.731189	0	1
	146	0.771	0.810599	0	1	0	0.940316	0	1		146	1	0.423537	0	0.596047	0.967742	0.652534	0	1
	147	0.996	0.768066	0	1	0	0.836639	0	1		147	1	0.418602	0	0.587826	0.960623	0.536964	0	1
	148	1	0.801109	0	1	0	0.946269	0	1		148	1	0.410256	0	0.608696	0.967742	0.727273	0	1
	149	0.796	0.806195	0	1	0	0.94672	0	1
	150	0.887667	0.849723	0	1	0	0.958068	0	1
	151	1	0.811025	0	1	0	0.943755	0	1
	152	0.987667	0.836561	0	1	0	0.970635	0.1	0.9
	153	0.875667	0.795266	0	1	0	0.946269	0	1
	154	0.891667	0.836165	0	1	0	0.943545	0	1
	155	0.996	0.813427	0	1	0	0.760555	0	1
	156	0.9	0.797969	0	1	0	0.849735	0	1
	157	0.983667	0.7879	0	1	0	0.963492	0	1
	158	0.996	0.816251	0	1	0	0.946004	0	1
	159	0.996	0.810565	0	1	0	0.848129	0	1
	160	0.996	0.815895	0	1	0	0.922642	0	1
	161	0.986957	0.828152	0	1	0	0.847035	0	1
	162	0.996	0.832479	0	1	0	0.946242	0	1
	163	1	0.793056	0	1	0	0.952646	0	1
	164	0.9	0.832094	0	1	0	0.95291	0	1
	165	1	0.803757	0	1	0	0.921751	0	1
	166	0.996	0.810219	0	1	0	0.864258	0	1
	167	0.996	0.808433	0	1	0	0.939126	0	1
	168	0.996	0.835482	0	1	0	0.85477	0.1	1
	169	0.992	0.821223	0	1	0	0.941725	0	1
	170	1	0.830175	0	1	0	0.939577	0	1
	171	1	0.8403	0	1	0	0.949444	0	1
	172	1	0.796238	0	1	0	0.940078	0	1
	173	1	0.864666	0	1	0	0.943924	0	1
	174	1	0.850786	0	1	0	0.946004	0	1
	175	0.996	0.805432	0	1	0	0.936375	0	1
	176	1	0.787966	0	1	0	0.929734	0	1
	177	1	0.828191	0	1	0	0.956349	0	1
	178	1	0.814715	0	1	0	0.94058	0	1
	179	1	0.836589	0	1	0	0.960555	0	1
	180	0.987667	0.839393	0	1	0	0.860053	0.1	1
	181	1	0.820025	0	1	0	0.932722	0	1
	182	1	0.813284	0	1	0	0.949973	0	1
	183	1	0.853179	0	1	0	0.936781	0	1
	184	1	0.818128	0	1	0	0.939892	0	1
	185	1	0.844051	0	1	0	0.853412	0	1
	186	0.9	0.820403	0	1	0	0.943332	0	1
	187	0.996	0.824512	0	1	0	0.92051	0	1
	188	1	0.824945	0	1	0	0.935924	0	1
	189	1	0.796733	0	1	0	0.840722	0	1
	190	1	0.808999	0	1	0	0.939391	0	1
	191	1	0.80941	0	1	0	0.866931	0	1
	192	1	0.768005	0	1	0	0.953914	0	1
	193	1	0.802457	0	1	0	0.932987	0	1
	194	1	0.808037	0	1	0	0.933844	0	1
	195	1	0.768035	0	1	0	0.739892	0	1
	196	1	0.797971	0	1	0	0.936426	0	1
	197	1	0.784023	0	1	0	0.837733	0	1
	198	1	0.824359	0	1	0	0.949444	0	1
	199	1	0.791853	0	1	0	0.957115	0	1
	200	1	0.801112	0	1	0	0.949206	0	1
	201	1	0.774	0	1	0	0.849973	0	1
	202	1	0.799344	0	1	0	0.960555	0.1	1
	203	1	0.811201	0	1	0	0.817573	0	1
	204	1	0.822204	0	1	0	0.946533	0	1
	205	1	0.787942	0	1	0	0.95291	0	1
	206	1	0.78872	0	1	0	0.96127	0	1
	207	1	0.799445	0	1	0	0.857566	0.1	1
	208	1	0.814981	0	1	0	0.926796	0	1
	209	1	0.798757	0	1	0	0.946771	0	1
	210	1	0.851329	0	1	0	0.95291	0	1
	211	1	0.8125	0	1	0	0.962963	0	1

## Sheet: Supp Fig. 24
	Supp Fig. 24																Sensitivity on k.param in Sim-PBMC-3 via F1 score
	Sensitivity on k.param in Sim-PBMC-1 via F1 score								Sensitivity on k.param in Sim-PBMC-2 via F1 score									R1					R2					R3					R4					R5
	Datasets	10	15	20	25	30			Datasets	10	15	20	25	30			Datasets	10	15	20	25	30	10	15	20	25	30	10	15	20	25	30	10	15	20	25	30	10	15	20	25	30
	1	0.989899	0.989899	1	1	1			1	0.989899	0.989899	0.989899	0.989899	0.989899			1	0	0	0	0	0	0.952381	0.952381	0.96875	0.96875	0.96875	0.672727	0.678261	0.754967	0.706767	0.753425	0.913295	0.913295	0.913295	0.913295	0.913295	0.931937	0.936842	0.919786	0.919786	0.919786
	2	0.979592	0.989899	0.989899	0.989899	0.979592			2	0.958333	0.969072	0.969072	0.969072	0.958333			2	0	0	0	0	0	0.9	0.9	0.935484	0.918033	0.918033	0.615385	0.62069	0.615385	0.615385	0.621849	0.81407	0.828283	0.795181	0.795181	0.802395	0.957895	0.957895	0.957895	0.957895	0.957895
	3	0.989899	0.979592	0.979592	0.979592	0.979592			3	0.949495	0.959184	0.959184	0.969072	0.969072			3	0	0	0	0	0	0.984127	0.984127	0.984127	0.984127	0.984127	0.741259	0.757143	0	0	0.725806	0.821429	0.826347	0.692982	0.829268	0.852071	0.942408	0.947917	0.947917	0.947917	0.947917
	4	0.979592	0.969072	0.969072	0.969072	0.969072			4	0.969697	0.959184	0.948454	0.948454	0.948454			4	0.95082	0.95082	0.95082	0.933333	0.933333	0.628866	0.643564	0.643564	0.643216	0.746667	0	0	0	0	0	0.576	0.576	0.576	0.564516	0.809524	0.947368	0.947368	0.947368	0.947368	0.947368
	5	0.969697	0.969697	0.969697	0.969697	0.959184			5	0.947368	0.947368	0.947368	0.947368	0.947368			5	0.931034	0.931034	0.931034	0.931034	0.931034	0.670968	0.675325	0	0	0.608	0	0	0	0	0	0.785276	0.785276	0.644898	0.669725	0.8	0.968421	0.968421	0.962963	0.968421	0.963731
	6	0.969072	0.969072	0.958333	0.969072	0.969072			6	0.93617	0.93617	0.947368	0.947368	0.947368			6	0	0	0	0	0	0.881356	0.862069	0.862069	0.862069	0.862069	0.834646	0.758621	0.769231	0.762712	0	0.666667	0.666667	0.666667	0.666667	0	0.974359	0.974359	0.974359	0.969072	0.969072
	7	0.958333	0.958333	0.958333	0.958333	0.958333			7	0.941176	0.941176	0.930693	0.941176	0.941176			7	0.931034	0.912281	0.912281	0.912281	0.912281	0	0	0	0	0	0.743802	0.728814	0.728814	0	0	0.707692	0.707692	0.707692	0.70229	0.70229	0.87574	0.87574	0.869048	0.869048	0.869048
	8	0.960784	0.960784	0.960784	0.950495	0.950495			8	0.938776	0.938776	0.938776	0.938776	0.938776			8	0.95082	0.967742	0.966667	0.966667	0.966667	0	0	0	0	0	0	0	0	0	0	0.878981	0.916667	0.902439	0.902439	0.888889	0.957895	0.952381	0.962963	0.962963	0.962963
	9	0.947368	0.947368	0.947368	0.947368	0.947368			9	0.93617	0.93617	0.93617	0.93617	0.93617			9	0.892857	0.892857	0.892857	0.892857	0.892857	0	0	0	0	0	0	0	0	0	0	0.959538	0.947368	0.947368	0.947368	0.934911	0.973822	0.973822	0.973822	0.973822	0.973822
	10	0.947368	0.947368	0.947368	0.947368	0.947368			10	0.93617	0.93617	0.93617	0.93617	0.93617			10	0	0	0	0	0	0.915254	0.896552	0.918033	0.935484	0.935484	0	0	0	0	0	0.923077	0.931034	0.916667	0.853503	0.922156	0.964467	0.969697	0.969697	0.969697	0.969697
	11	0.947368	0.93617	0.947368	0.947368	0.958333			11	0.9375	0.926316	0.926316	0.9375	0.926316			11	0.888889	0.870968	0.852459	0.807018	0.77193	0	0	0	0	0	0	0	0	0	0	0.965517	0.965517	0.971429	0.971429	0.971429	0.969072	0.969072	0.969072	0.969072	0.969072
	12	0.958333	0.947368	0.9375	0.9375	0.947368			12	0.927835	0.9375	0.926316	0.926316	0.926316			12	0.935484	0.935484	0.935484	0.935484	0.935484	0.5	0	0	0	0	0	0	0	0	0	0.841026	0.87574	0.845361	0.852632	0.641221	0.917127	0.92233	0.911111	0.917127	0.917127
	13	0.948454	0.948454	0.9375	0.9375	0.9375			13	0.924731	0.924731	0.924731	0.924731	0.924731			13	0.903226	0.885246	0.903226	0.903226	0.885246	0	0	0	0	0	0	0	0	0.793893	0.771654	0.688	0.738462	0.781955	0.763359	0	0.963351	0.957895	0.963351	0.957895	0.957895
	14	0.94	0.94	0.94	0.94	0.94			14	0.916667	0.927835	0.916667	0.916667	0.916667			14	0	0	0	0	0	0.920635	0.920635	0.920635	0.920635	0.920635	0	0	0	0	0	0.905882	0.905882	0.905882	0.905882	0.900585	0.9375	0.931937	0.931937	0.931937	0.931937
	15	0.948454	0.9375	0.9375	0.9375	0.9375			15	0.905263	0.916667	0.916667	0.927835	0.927835			15	0	0	0	0	0	0.9	0.9	0.9	0.9	0.9	0.297872	0	0	0	0	0.795918	0.795918	0.681159	0.763819	0.769231	0.974619	0.974619	0.974619	0.974619	0.974619
	16	0.947368	0.93617	0.93617	0.93617	0.93617			16	0.92	0.92	0.92	0.909091	0.909091			16	0	0	0	0	0	0.918033	0.935484	0.935484	0.935484	0.935484	0.878788	0.878788	0	0	0.870229	0.707483	0	0.66129	0	0	0.847458	0.819876	0.877193	0.877193	0.886486
	17	0.926316	0.926316	0.926316	0.926316	0.926316			17	0.897196	0.915888	0.915888	0.915888	0.915888			17	0.935484	0.935484	0.935484	0.952381	0.952381	0	0	0	0	0	0.692913	0.728814	0.713043	0.713043	0.713043	0	0	0	0	0	0.934783	0.934783	0.934783	0.934783	0.934783
	18	0.92	0.92	0.918367	0.921569	0.930693			18	0.913043	0.924731	0.901099	0.913043	0.888889			18	0.755556	0.772727	0	0	0	0.617886	0.583333	0.606557	0.622951	0	0	0	0	0	0	0.819672	0.826816	0.840909	0.845714	0.848837	0.939891	0.939891	0.891429	0.891429	0.891429
	19	0.927835	0.927835	0.927835	0.914894	0.903226			19	0.909091	0.897959	0.907216	0.907216	0.918367			19	0	0	0	0	0	0.862069	0.862069	0.881356	0.881356	0.881356	0	0	0	0	0	0.849741	0.784091	0.85	0.788889	0	0.96875	0.96875	0.96875	0.974093	0.974093
	20	0.947368	0.924731	0.901099	0.913043	0.901099			20	0.921569	0.910891	0.9	0.9	0.9			20	0	0	0	0	0	0.862069	0.862069	0.862069	0.862069	0.862069	0	0	0	0	0	0.77027	0.75	0.765957	0.746479	0	0.896175	0.89011	0.896175	0.89011	0.908108
	21	0.877551	0.912621	0.909091	0.933333	0.924528			21	0.901099	0.901099	0.901099	0.901099	0.913043			21	0.915254	0.896552	0.896552	0.896552	0.896552	0	0	0	0	0	0.784615	0.784615	0.793893	0	0	0	0	0	0	0	0.926108	0.92	0.917127	0.917127	0.917127
	22	0.916667	0.905263	0.905263	0.905263	0.905263			22	0.903226	0.903226	0.903226	0.903226	0.903226			22	0.857143	0.877193	0.877193	0.877193	0.877193	0	0	0	0	0	0.631579	0.59322	0.569444	0.562963	0.558824	0	0	0	0	0	0.863905	0.877193	0.779221	0.787097	0.787097
	23	0.905263	0.905263	0.905263	0.905263	0.905263			23	0.903226	0.903226	0.903226	0.903226	0.903226			23	0	0	0	0	0	0	0	0	0	0	0.684685	0	0.151899	0.671533	0.676259	0.949153	0.949153	0.943182	0.943182	0.943182	0.920792	0.868571	0.868571	0.868571	0.868571
	24	0.903226	0.903226	0.893617	0.913043	0.903226			24	0.914894	0.905263	0.901099	0.913043	0.876404			24	0.915254	0.915254	0.915254	0.915254	0.915254	0	0	0	0	0	0.705882	0.796875	0	0	0	0	0	0	0	0	0.937143	0.942529	0.947977	0.947977	0.947977
	25	0.914894	0.914894	0.903226	0.827586	0.903226			25	0.914894	0.891304	0.891304	0.891304	0.891304			25	0	0	0	0	0	0	0.768293	0	0.726027	0	0	0	0	0	0	0.901235	0.907975	0.907975	0.907975	0.907975	0.922222	0.917127	0.911111	0.923077	0.923077
	26	0.837607	0.834783	0.888889	0.888889	0.888889			26	0.891304	0.891304	0.891304	0.891304	0.901099			26	0	0	0	0	0	0.738462	0.601942	0	0	0	0	0	0	0	0	0.880503	0.893082	0.920245	0.920245	0.920245	0.93617	0.947368	0.941799	0.947368	0.947368
	27	0.96	0.950495	0.96	0.96	0			27	0.903226	0.879121	0.891304	0.891304	0.891304			27	0.983607	0.983607	0.983607	0.983607	0.983607	0	0	0	0	0	0.466667	0.466667	0	0	0	0	0	0	0	0	0.946237	0.951872	0.957447	0.934783	0.905028
	28	0.943396	0.914286	0	0.932039	0.932039			28	0.924731	0.901099	0.901099	0.863636	0.863636			28	0	0	0	0	0	0.952381	0.952381	0.952381	0.952381	0.952381	0	0	0	0	0	0.802721	0	0	0	0	0.971751	0.971751	0.977528	0.977528	0.983051
	29	0.92	0.897959	0.909091	0.930693	0			29	0.884211	0.907216	0.884211	0.884211	0.884211			29	0	0	0	0	0	0.821429	0.821429	0.821429	0.821429	0.842105	0.776978	0.466019	0	0	0	0	0	0	0	0	0.989899	0.989899	0.989899	0.989899	0.989899
	30	0.923077	0.910891	0	0.910891	0.910891			30	0.879121	0.879121	0.879121	0.879121	0.879121			30	0	0	0	0	0	0.95082	0.95082	0.95082	0.933333	0.933333	0.736	0.736	0	0	0	0	0	0	0	0	0.88764	0.88764	0.88764	0.713043	0.713043
	31	0.903846	0.903846	0.901961	0.923077	0			31	0.850575	0.866667	0.840909	0.866667	0.879121			31	0.949153	0.949153	0.949153	0.949153	0.949153	0	0	0	0	0	0.453608	0	0	0	0	0	0	0	0	0	0.984456	0.984456	0.973822	0.973822	0.973822
	32	0.914286	0.90566	0	0.903846	0.903846			32	0.853933	0.853933	0.853933	0.853933	0.866667			32	0	0	0	0	0	0.918033	0.918033	0.918033	0.918033	0.918033	0.797101	0	0	0	0	0	0	0	0	0	0.942408	0.942408	0.931217	0.931217	0.931217
	33	0.909091	0.897196	0.900901	0.900901	0			33	0.9375	0.914894	0.905263	0.891304	0			33	0	0	0	0	0	0	0	0	0	0	0	0	0	0	0	0.954023	0.953488	0.953488	0.953488	0.953488	0.974093	0.974093	0.979381	0.979381	0.96875
	34	0.895238	0.891089	0	0.893204	0.882353			34	0	0.87619	0.886792	0.886792	0.884615			34	0	0	0	0	0	0.984127	0.967742	0.967742	0.967742	0.95082	0	0	0	0	0	0.8	0	0	0.791367	0	0.766917	0.781955	0.791045	0.766917	0
	35	0.854369	0.854369	0.886598	0	0.886598			35	0.860215	0.869565	0.879121	0.8	0			35	0	0	0	0	0	0	0	0	0	0	0	0	0	0	0	0.922222	0.922222	0.922222	0.928177	0.928177	0.973822	0.973822	0.968421	0.968421	0.968421
	36	0.842105	0.834783	0.834783	0.834783	0			36	0.886792	0.864865	0.757895	0.82	0			36	0	0	0	0	0	0.877193	0.877193	0.877193	0.896552	0.896552	0	0	0	0	0	0	0	0	0	0	0.979798	0.979798	0.979798	0.958763	0.953368
	37	0.923077	0	0.75969	0.75969	0.875			37	0	0.8125	0.8125	0.777778	0.871287			37	0	0	0	0	0	0.43299	0	0	0	0	0	0	0	0	0	0.834225	0.80829	0.787879	0.791878	0.829787	0.956989	0.934066	0.939891	0.939891	0.939891
	38	0	0	0.910891	0.932039	0.932039			38	0.927835	0.927835	0.927835	0	0			38	0	0	0	0	0	0	0	0	0	0	0.467742	0.179775	0	0	0	0.743455	0.778325	0.776119	0.772277	0.772277	0.906077	0.923913	0.92973	0.92973	0.923913
	39	0.951456	0.865979	0.842105	0	0			39	0.88	0.868687	0.88	0	0			39	0	0	0	0	0	0.918033	0.918033	0.918033	0.935484	0.935484	0.811594	0	0	0	0	0.769231	0.769231	0.642857	0.642857	0.642857	0	0	0	0	0
	40	0.905263	0.926316	0.795181	0	0			40	0.752688	0.82	0.82	0	0			40	0	0	0	0	0	0.641221	0	0	0	0	0	0	0	0	0	0.788571	0.845238	0.720721	0.720721	0	0.957895	0.957895	0.952381	0.952381	0.957895
	41	0.882883	0.87037	0.815534	0	0			41	0.960784	0.88172	0	0	0			41	0	0	0	0	0	0	0	0	0	0	0.80916	0.727273	0.711864	0	0	0.589286	0.632479	0.626087	0	0	0.852459	0.852459	0.852459	0.852459	0.83908
	42	0.804348	0.813187	0.83871	0	0			42	0.921569	0.868687	0	0	0			42	0	0	0	0	0	0.915254	0.915254	0.915254	0.915254	0.915254	0	0	0	0	0	0.770492	0	0	0	0	0.779412	0.779412	0.428571	0	0.428571
	43	0	0	0.933333	0.942308	0			43	0.849558	0.834783	0	0	0			43	0	0	0	0	0	0	0	0	0	0	0.704918	0.704918	0.704918	0.261905	0.261905	0	0	0	0	0	0.979381	0.979381	0.979381	0.974093	0.974093
	44	0.901961	0.914286	0	0	0			44	0.950495	0	0	0	0			44	0	0	0	0	0	0.774648	0	0	0	0.776978	0.701754	0	0	0	0	0	0	0	0	0	0.907104	0.908108	0.918919	0.913043	0.913043
	45	0.903846	0	0	0.90566	0			45	0.921569	0	0	0	0			45	0	0	0	0	0	0	0	0	0	0	0	0	0	0	0.768116	0.623853	0.636364	0	0	0	0.855491	0.959184	0.942408	0.936842	0.931217
	46	0.886792	0.886792	0	0	0			46	0.910891	0	0	0	0			46	0	0	0	0	0	0.846715	0	0	0	0	0.495238	0.485437	0.485437	0	0	0	0	0	0	0	0.806452	0.812834	0.812834	0.812834	0.812834
	47	0.907407	0	0.846154	0	0			47	0	0.88	0	0	0			47	0	0	0	0	0	0.96875	0.96875	0.96875	0.96875	0.96875	0	0	0	0	0	0.857143	0	0	0	0	0	0	0	0	0
	48	0.848485	0	0.738095	0	0			48	0.878505	0	0	0	0			48	0	0	0	0	0	0	0	0	0	0	0.805369	0	0	0	0	0	0	0	0	0	0.941176	0.941176	0.941176	0.953368	0.953368
	49	0.60274	0	0	0	0			49	0	0	0	0	0			49	0	0	0	0	0	0	0	0	0	0	0.719101	0	0	0	0	0	0	0	0	0	0.954315	0.95	0.969388	0.946809	0.941176
	50	0	0	0	0	0			50	0	0	0	0	0			50	0	0	0	0	0	0	0	0	0	0	0.583333	0	0	0	0	0	0	0	0	0	0.841026	0.835052	0.851064	0.852459	0.857143
	Sensitivity on k.param in Sim-PBMC-1 via NMI								Sensitivity on k.param in Sim-PBMC-2 via NMI								Sensitivity on k.param in Sim-PBMC-3 via NMI
	Datasets	10	15	20	25	30			Datasets	10	15	20	25	30			Datasets	10	15	20	25	30
	1	0.686391	0.599584	0.612971	0.622394	0.547938			1	0.756832	0.76697	0.749918	0.749273	0.750662			1	0.756832	0.76697	0.749918	0.749273	0.750662
	2	0.532492	0.630888	0.686396	0.606106	0.589568			2	0.772012	0.749331	0.745728	0.725517	0.725435			2	0.772012	0.749331	0.745728	0.725517	0.725435
	3	0.60666	0.603959	0.603502	0.602509	0.590458			3	0.723256	0.762949	0.720602	0.734733	0.703096			3	0.723256	0.762949	0.720602	0.734733	0.703096
	4	0.560977	0.672349	0.602786	0.60273	0.567196			4	0.684262	0.736329	0.75319	0.744173	0.726588			4	0.684262	0.736329	0.75319	0.744173	0.726588
	5	0.569959	0.605904	0.610473	0.609566	0.604481			5	0.743216	0.723523	0.722225	0.723503	0.72506			5	0.743216	0.723523	0.722225	0.723503	0.72506
	6	0.652124	0.543392	0.632695	0.599769	0.564926			6	0.704861	0.798579	0.761108	0.728022	0.640883			6	0.704861	0.798579	0.761108	0.728022	0.640883
	7	0.579871	0.614445	0.59588	0.600925	0.593133			7	0.677462	0.741989	0.745139	0.744538	0.720261			7	0.677462	0.741989	0.745139	0.744538	0.720261
	8	0.559852	0.58446	0.628839	0.632415	0.578554			8	0.735814	0.733003	0.716963	0.704608	0.724827			8	0.735814	0.733003	0.716963	0.704608	0.724827
	9	0.546849	0.613564	0.602415	0.560353	0.6603			9	0.757348	0.732347	0.730781	0.726456	0.663968			9	0.757348	0.732347	0.730781	0.726456	0.663968
	10	0.604625	0.680522	0.55544	0.534602	0.606322			10	0.742672	0.727891	0.732028	0.719501	0.687278			10	0.742672	0.727891	0.732028	0.719501	0.687278
	11	0.560477	0.609079	0.600793	0.602407	0.592471			11	0.758802	0.711808	0.711468	0.708849	0.706306			11	0.758802	0.711808	0.711468	0.708849	0.706306
	12	0.605202	0.600431	0.587954	0.576275	0.56649			12	0.754242	0.691445	0.681947	0.763482	0.681858			12	0.754242	0.691445	0.681947	0.763482	0.681858
	13	0.578785	0.564624	0.585562	0.595046	0.609701			13	0.715111	0.74215	0.701094	0.70331	0.704836			13	0.715111	0.74215	0.701094	0.70331	0.704836
	14	0.539494	0.601444	0.584434	0.599467	0.595301			14	0.747695	0.70547	0.715121	0.709439	0.687494			14	0.747695	0.70547	0.715121	0.709439	0.687494
	15	0.574987	0.568334	0.588045	0.59079	0.591231			15	0.718269	0.665079	0.711948	0.734347	0.73428			15	0.718269	0.665079	0.711948	0.734347	0.73428
	16	0.582191	0.60633	0.604353	0.559385	0.553785			16	0.725843	0.707895	0.708019	0.705864	0.700983			16	0.725843	0.707895	0.708019	0.705864	0.700983
	17	0.557659	0.594569	0.596457	0.603201	0.547098			17	0.736375	0.654113	0.678418	0.738759	0.738281			17	0.736375	0.654113	0.678418	0.738759	0.738281
	18	0.576371	0.504119	0.586917	0.588673	0.640257			18	0.756038	0.755225	0.618545	0.71515	0.699894			18	0.756038	0.755225	0.618545	0.71515	0.699894
	19	0.572368	0.566993	0.58842	0.577723	0.588308			19	0.737686	0.739858	0.711496	0.678221	0.670173			19	0.737686	0.739858	0.711496	0.678221	0.670173
	20	0.556451	0.549917	0.591257	0.589083	0.583906			20	0.710593	0.744884	0.67019	0.715659	0.691462			20	0.710593	0.744884	0.67019	0.715659	0.691462
	21	0.555173	0.588109	0.574786	0.58103	0.568527			21	0.737993	0.717173	0.705111	0.655645	0.703893			21	0.737993	0.717173	0.705111	0.655645	0.703893
	22	0.540844	0.60556	0.563709	0.556749	0.591439			22	0.674121	0.72855	0.699436	0.719794	0.693101			22	0.674121	0.72855	0.699436	0.719794	0.693101
	23	0.556485	0.580355	0.57533	0.571542	0.563823			23	0.724311	0.666272	0.701396	0.697851	0.706347			23	0.724311	0.666272	0.701396	0.697851	0.706347
	24	0.598776	0.527083	0.545509	0.576699	0.595385			24	0.709416	0.729355	0.726644	0.656264	0.659851			24	0.709416	0.729355	0.726644	0.656264	0.659851
	25	0.583864	0.544117	0.56134	0.571825	0.571577			25	0.653966	0.727113	0.729736	0.728509	0.638645			25	0.653966	0.727113	0.729736	0.728509	0.638645
	26	0.534984	0.591404	0.559003	0.577058	0.566557			26	0.703985	0.680528	0.689677	0.69006	0.709242			26	0.703985	0.680528	0.689677	0.69006	0.709242
	27	0.536611	0.530602	0.626718	0.566073	0.565725			27	0.762807	0.662868	0.699955	0.710682	0.626906			27	0.762807	0.662868	0.699955	0.710682	0.626906
	28	0.509431	0.601939	0.573215	0.572971	0.565642			28	0.681102	0.70265	0.702676	0.682082	0.682081			28	0.681102	0.70265	0.702676	0.682082	0.682081
	29	0.508577	0.565689	0.588214	0.580774	0.574299			29	0.674086	0.71827	0.674911	0.691528	0.690487			29	0.674086	0.71827	0.674911	0.691528	0.690487
	30	0.589215	0.532251	0.576309	0.557168	0.560163			30	0.708518	0.738084	0.663557	0.663468	0.665009			30	0.708518	0.738084	0.663557	0.663468	0.665009
	31	0.530573	0.635573	0.544028	0.551065	0.552913			31	0.685756	0.704306	0.683806	0.683455	0.680388			31	0.685756	0.704306	0.683806	0.683455	0.680388
	32	0.460445	0.58122	0.595606	0.595622	0.57642			32	0.725228	0.6809	0.673979	0.673103	0.682236			32	0.725228	0.6809	0.673979	0.673103	0.682236
	33	0.542523	0.547621	0.560979	0.577014	0.580592			33	0.711026	0.688772	0.684781	0.659223	0.689109			33	0.711026	0.688772	0.684781	0.659223	0.689109
	34	0.499805	0.506182	0.587886	0.608349	0.600044			34	0.7005	0.722592	0.685266	0.627197	0.69505			34	0.7005	0.722592	0.685266	0.627197	0.69505
	35	0.574406	0.545213	0.5424	0.563955	0.574352			35	0.681332	0.694968	0.69575	0.686888	0.663132			35	0.681332	0.694968	0.69575	0.686888	0.663132
	36	0.537474	0.526904	0.58942	0.582393	0.563995			36	0.719874	0.695396	0.714456	0.688594	0.598701			36	0.719874	0.695396	0.714456	0.688594	0.598701
	37	0.504208	0.527078	0.583396	0.618712	0.56644			37	0.728267	0.681539	0.670355	0.666951	0.665396			37	0.728267	0.681539	0.670355	0.666951	0.665396
	38	0.563839	0.541311	0.584783	0.553705	0.553588			38	0.679567	0.694742	0.742621	0.684652	0.608595			38	0.679567	0.694742	0.742621	0.684652	0.608595
	39	0.514794	0.573582	0.569332	0.568544	0.568205			39	0.727148	0.681365	0.665769	0.66425	0.662859			39	0.727148	0.681365	0.665769	0.66425	0.662859
	40	0.52827	0.537052	0.575779	0.578694	0.567562			40	0.736897	0.706826	0.656293	0.652189	0.646792			40	0.736897	0.706826	0.656293	0.652189	0.646792
	41	0.489167	0.50892	0.603199	0.602198	0.57906			41	0.731904	0.679065	0.662081	0.650764	0.672413			41	0.731904	0.679065	0.662081	0.650764	0.672413
	42	0.515008	0.499128	0.562862	0.593324	0.583402			42	0.718411	0.719171	0.639544	0.658055	0.635349			42	0.718411	0.719171	0.639544	0.658055	0.635349
	43	0.555969	0.563035	0.529708	0.549084	0.547164			43	0.707235	0.697803	0.648013	0.646774	0.626922			43	0.707235	0.697803	0.648013	0.646774	0.626922
	44	0.519778	0.589902	0.51975	0.552525	0.551873			44	0.695032	0.653863	0.653484	0.653169	0.651182			44	0.695032	0.653863	0.653484	0.653169	0.651182
	45	0.520224	0.537444	0.519061	0.571386	0.573185			45	0.689589	0.695133	0.647649	0.631886	0.631158			45	0.689589	0.695133	0.647649	0.631886	0.631158
	46	0.533154	0.525078	0.512344	0.539308	0.578484			46	0.722187	0.641942	0.642786	0.639095	0.639061			46	0.722187	0.641942	0.642786	0.639095	0.639061
	47	0.483051	0.521841	0.549079	0.553729	0.568691			47	0.708106	0.654763	0.653139	0.633711	0.632286			47	0.708106	0.654763	0.653139	0.633711	0.632286
	48	0.476522	0.543534	0.54386	0.547455	0.537935			48	0.709618	0.645195	0.632959	0.646302	0.617895			48	0.709618	0.645195	0.632959	0.646302	0.617895
	49	0.504409	0.491499	0.519456	0.54948	0.556837			49	0.70301	0.635416	0.642284	0.619796	0.617571			49	0.70301	0.635416	0.642284	0.619796	0.617571
	50	0.468646	0.519264	0.515507	0.523879	0.533214			50	0.696967	0.649968	0.625773	0.615139	0.61474			50	0.696967	0.649968	0.625773	0.615139	0.61474
	Sensitivity on k.param in 20 scRNA-seq datasets via F1 score										Sensitivity on k.param in 20 scRNA-seq datasets via NMI
		Type	F1	Precision	Recall	Data	para.symbol	para.value				NMI	Data	para.symbol	para.value
	2	Ionocyte	0.761905	1	0.615385	Airway	k.param	10			2	0.494546	Airway	k.param	10
	3	Goblet	0.68	0.971429	0.523077	Airway	k.param	10			3	0.441673	Airway	k.param	15
	4	Ionocyte	0.761905	1	0.615385	Airway	k.param	15			4	0.489675	Airway	k.param	20
	5	Goblet	0.68	0.971429	0.523077	Airway	k.param	15			5	0.507785	Airway	k.param	25
	6	Ionocyte	0.761905	1	0.615385	Airway	k.param	20			6	0.585644	Airway	k.param	30
	7	Goblet	0.68	0.971429	0.523077	Airway	k.param	20			7	0.335486	Arc-ME	k.param	10
	8	Ionocyte	0.761905	1	0.615385	Airway	k.param	25			8	0.356526	Arc-ME	k.param	15
	9	Goblet	0.68	0.971429	0.523077	Airway	k.param	25			9	0.35552	Arc-ME	k.param	20
	10	Ionocyte	0.761905	1	0.615385	Airway	k.param	30			10	0.387948	Arc-ME	k.param	25
	11	Goblet	0.68	0.971429	0.523077	Airway	k.param	30			11	0.392934	Arc-ME	k.param	30
	12	MuralCells	0.909091	0.925926	0.892857	Arc-ME	k.param	10			12	0.543865	B_lymphoma	k.param	10
	13	Astrocyte	0.942408	0.978261	0.909091	Arc-ME	k.param	10			13	0.542219	B_lymphoma	k.param	15
	14	Fibroblast	0.979228	1	0.959302	Arc-ME	k.param	10			14	0.545065	B_lymphoma	k.param	20
	15	MuralCells	0.914634	0.9375	0.892857	Arc-ME	k.param	15			15	0.573088	B_lymphoma	k.param	25
	16	Astrocyte	0.918033	1	0.848485	Arc-ME	k.param	15			16	0.553561	B_lymphoma	k.param	30
	17	Fibroblast	0.982249	1	0.965116	Arc-ME	k.param	15			17	0.689704	Cao	k.param	10
	18	MuralCells	0.921212	0.938272	0.904762	Arc-ME	k.param	20			18	0.614482	Cao	k.param	15
	19	Astrocyte	0.935484	1	0.878788	Arc-ME	k.param	20			19	0.594732	Cao	k.param	20
	20	Fibroblast	0.985251	1	0.97093	Arc-ME	k.param	20			20	0.571736	Cao	k.param	25
	21	MuralCells	0.914634	0.9375	0.892857	Arc-ME	k.param	25			21	0.564238	Cao	k.param	30
	22	Astrocyte	0.893855	1	0.808081	Arc-ME	k.param	25			22	0.679231	Chen	k.param	10
	23	Fibroblast	0.982249	1	0.965116	Arc-ME	k.param	25			23	0.738482	Chen	k.param	15
	24	MuralCells	0.8875	0.934211	0.845238	Arc-ME	k.param	30			24	0.771647	Chen	k.param	20
	25	Astrocyte	0.92973	1	0.868687	Arc-ME	k.param	30			25	0.790325	Chen	k.param	25
	26	Fibroblast	0.982249	1	0.965116	Arc-ME	k.param	30			26	0.799032	Chen	k.param	30
	27	11: CD4 T(11)	0	0	0	B_lymphoma	k.param	10			27	0.736648	Cortex	k.param	10
	28	13: B(13)	0.550265	0.444444	0.722222	B_lymphoma	k.param	10			28	0.756579	Cortex	k.param	15
	29	12: CD4 T(12)	0	0	0	B_lymphoma	k.param	10			29	0.792224	Cortex	k.param	20
	30	11: CD4 T(11)	0	0	0	B_lymphoma	k.param	15			30	0.795853	Cortex	k.param	25
	31	13: B(13)	0	0	0	B_lymphoma	k.param	15			31	0.804992	Cortex	k.param	30
	32	12: CD4 T(12)	0	0	0	B_lymphoma	k.param	15			32	0.563785	Heart	k.param	10
	33	11: CD4 T(11)	0	0	0	B_lymphoma	k.param	20			33	0.654016	Heart	k.param	15
	34	13: B(13)	0.56	0.4375	0.777778	B_lymphoma	k.param	20			34	0.659373	Heart	k.param	20
	35	12: CD4 T(12)	0	0	0	B_lymphoma	k.param	20			35	0.686557	Heart	k.param	25
	36	11: CD4 T(11)	0	0	0	B_lymphoma	k.param	25			36	0.695654	Heart	k.param	30
	37	13: B(13)	0.553846	0.439024	0.75	B_lymphoma	k.param	25			37	0.443647	Kidney_ccRCC	k.param	10
	38	12: CD4 T(12)	0	0	0	B_lymphoma	k.param	25			38	0.452961	Kidney_ccRCC	k.param	15
	39	11: CD4 T(11)	0	0	0	B_lymphoma	k.param	30			39	0.47135	Kidney_ccRCC	k.param	20
	40	13: B(13)	0.613497	0.549451	0.694444	B_lymphoma	k.param	30			40	0.477714	Kidney_ccRCC	k.param	25
	41	12: CD4 T(12)	0	0	0	B_lymphoma	k.param	30			41	0.477493	Kidney_ccRCC	k.param	30
	42	Cluster 40	0	0	0	Cao	k.param	10			42	0.638902	Kidney_normal	k.param	10
	43	AFD	0.95082	0.90625	1	Cao	k.param	10			43	0.681774	Kidney_normal	k.param	15
	44	ASER	0.971429	0.971429	0.971429	Cao	k.param	10			44	0.70415	Kidney_normal	k.param	20
	45	ASEL	0.935065	0.9	0.972973	Cao	k.param	10			45	0.709633	Kidney_normal	k.param	25
	46	Cholinergic (23)	0.953488	1	0.911111	Cao	k.param	10			46	0.75602	Kidney_normal	k.param	30
	47	Cluster 13	0.864198	0.972222	0.777778	Cao	k.param	10			47	0.602407	Pediatric_gut	k.param	10
	48	RIC	0.863158	0.891304	0.836735	Cao	k.param	10			48	0.668577	Pediatric_gut	k.param	15
	49	Cluster 27	0.918367	0.978261	0.865385	Cao	k.param	10			49	0.669763	Pediatric_gut	k.param	20
	50	AWA	0.954955	0.929825	0.981481	Cao	k.param	10			50	0.728453	Pediatric_gut	k.param	25
	51	Cholinergic (35)	0.938053	0.963636	0.913793	Cao	k.param	10			51	0.751532	Pediatric_gut	k.param	30
	52	Cholinergic (15)	0	0	0	Cao	k.param	10			52	0.787919	MacParland	k.param	10
	53	BAG	0.992593	0.985294	1	Cao	k.param	10			53	0.816492	MacParland	k.param	15
	54	DVA	0.985507	0.971429	1	Cao	k.param	10			54	0.815451	MacParland	k.param	20
	55	Pharyngeal (33)	0.971831	0.958333	0.985714	Cao	k.param	10			55	0.807112	MacParland	k.param	25
	56	ASK	0.956522	1	0.916667	Cao	k.param	10			56	0.793577	MacParland	k.param	30
	57	Cluster 10	0.965517	0.958904	0.972222	Cao	k.param	10			57	0.528463	Macosko	k.param	10
	58	Cluster 17	0.952381	0.945946	0.958904	Cao	k.param	10			58	0.535859	Macosko	k.param	15
	59	Cluster 40	0	0	0	Cao	k.param	15			59	0.546999	Macosko	k.param	20
	60	AFD	0.95082	0.90625	1	Cao	k.param	15			60	0.55702	Macosko	k.param	25
	61	ASER	0.971429	0.971429	0.971429	Cao	k.param	15			61	0.579867	Macosko	k.param	30
	62	ASEL	0.935065	0.9	0.972973	Cao	k.param	15			62	0.711352	Mammary	k.param	10
	63	Cholinergic (23)	0.965517	1	0.933333	Cao	k.param	15			63	0.728358	Mammary	k.param	15
	64	Cluster 13	0.878049	0.972973	0.8	Cao	k.param	15			64	0.759343	Mammary	k.param	20
	65	RIC	0.845361	0.854167	0.836735	Cao	k.param	15			65	0.70858	Mammary	k.param	25
	66	Cluster 27	0.918367	0.978261	0.865385	Cao	k.param	15			66	0.710705	Mammary	k.param	30
	67	AWA	0.954955	0.929825	0.981481	Cao	k.param	15			67	0.60662	Pancreas	k.param	10
	68	Cholinergic (35)	0.947368	0.964286	0.931034	Cao	k.param	15			68	0.631883	Pancreas	k.param	15
	69	Cholinergic (15)	0	0	0	Cao	k.param	15			69	0.688047	Pancreas	k.param	20
	70	BAG	1	1	1	Cao	k.param	15			70	0.709165	Pancreas	k.param	25
	71	DVA	0.985507	0.971429	1	Cao	k.param	15			71	0.705793	Pancreas	k.param	30
	72	Pharyngeal (33)	0.971831	0.958333	0.985714	Cao	k.param	15			72	0.648207	Plasschaert	k.param	10
	73	ASK	0.948905	1	0.902778	Cao	k.param	15			73	0.693275	Plasschaert	k.param	15
	74	Cluster 10	0.97931	0.972603	0.986111	Cao	k.param	15			74	0.707881	Plasschaert	k.param	20
	75	Cluster 17	0.927536	0.984615	0.876712	Cao	k.param	15			75	0.722167	Plasschaert	k.param	25
	76	Cluster 40	0	0	0	Cao	k.param	20			76	0.730023	Plasschaert	k.param	30
	77	AFD	0.95082	0.90625	1	Cao	k.param	20			77	0.76867	Retina	k.param	10
	78	ASER	0.971429	0.971429	0.971429	Cao	k.param	20			78	0.840311	Retina	k.param	15
	79	ASEL	0.935065	0.9	0.972973	Cao	k.param	20			79	0.845192	Retina	k.param	20
	80	Cholinergic (23)	0.953488	1	0.911111	Cao	k.param	20			80	0.842409	Retina	k.param	25
	81	Cluster 13	0.86747	0.947368	0.8	Cao	k.param	20			81	0.851893	Retina	k.param	30
	82	RIC	0	0	0	Cao	k.param	20			82	0.843791	Shekhar	k.param	10
	83	Cluster 27	0.907216	0.977778	0.846154	Cao	k.param	20			83	0.812201	Shekhar	k.param	15
	84	AWA	0.954955	0.929825	0.981481	Cao	k.param	20			84	0.818581	Shekhar	k.param	20
	85	Cholinergic (35)	0.947368	0.964286	0.931034	Cao	k.param	20			85	0.831027	Shekhar	k.param	25
	86	Cholinergic (15)	0	0	0	Cao	k.param	20			86	0.834327	Shekhar	k.param	30
	87	BAG	1	1	1	Cao	k.param	20			87	0.684335	UUOkidney	k.param	10
	88	DVA	0.985507	0.971429	1	Cao	k.param	20			88	0.677407	UUOkidney	k.param	15
	89	Pharyngeal (33)	0.979021	0.958904	1	Cao	k.param	20			89	0.678043	UUOkidney	k.param	20
	90	ASK	0.948905	1	0.902778	Cao	k.param	20			90	0.64916	UUOkidney	k.param	25
	91	Cluster 10	0.97931	0.972603	0.986111	Cao	k.param	20			91	0.656723	UUOkidney	k.param	30
	92	Cluster 17	0.934307	1	0.876712	Cao	k.param	20			92	0.399703	Zelsel	k.param	10
	93	Cluster 40	0	0	0	Cao	k.param	25			93	0.414584	Zelsel	k.param	15
	94	AFD	0.95082	0.90625	1	Cao	k.param	25			94	0.449569	Zelsel	k.param	20
	95	ASER	0.971429	0.971429	0.971429	Cao	k.param	25			95	0.519229	Zelsel	k.param	25
	96	ASEL	0.911392	0.857143	0.972973	Cao	k.param	25			96	0.524057	Zelsel	k.param	30
	97	Cholinergic (23)	0.953488	1	0.911111	Cao	k.param	25			97	0.671302	Choroid_plexus	k.param	10
	98	Cluster 13	0.86747	0.947368	0.8	Cao	k.param	25			98	0.74376	Choroid_plexus	k.param	15
	99	RIC	0	0	0	Cao	k.param	25			99	0.744945	Choroid_plexus	k.param	20
	100	Cluster 27	0	0	0	Cao	k.param	25			100	0.775315	Choroid_plexus	k.param	25
	101	AWA	0.954955	0.929825	0.981481	Cao	k.param	25			101	0.795636	Choroid_plexus	k.param	30
	102	Cholinergic (35)	0.947368	0.964286	0.931034	Cao	k.param	25
	103	Cholinergic (15)	0	0	0	Cao	k.param	25
	104	BAG	1	1	1	Cao	k.param	25
	105	DVA	0.985507	0.971429	1	Cao	k.param	25
	106	Pharyngeal (33)	0.979021	0.958904	1	Cao	k.param	25
	107	ASK	0.948905	1	0.902778	Cao	k.param	25
	108	Cluster 10	0.97931	0.972603	0.986111	Cao	k.param	25
	109	Cluster 17	0.926471	1	0.863014	Cao	k.param	25
	110	Cluster 40	0	0	0	Cao	k.param	30
	111	AFD	0	0	0	Cao	k.param	30
	112	ASER	0.971429	0.971429	0.971429	Cao	k.param	30
	113	ASEL	0.911392	0.857143	0.972973	Cao	k.param	30
	114	Cholinergic (23)	0.941176	1	0.888889	Cao	k.param	30
	115	Cluster 13	0.86747	0.947368	0.8	Cao	k.param	30
	116	RIC	0	0	0	Cao	k.param	30
	117	Cluster 27	0	0	0	Cao	k.param	30
	118	AWA	0.963636	0.946429	0.981481	Cao	k.param	30
	119	Cholinergic (35)	0.947368	0.964286	0.931034	Cao	k.param	30
	120	Cholinergic (15)	0	0	0	Cao	k.param	30
	121	BAG	1	1	1	Cao	k.param	30
	122	DVA	0.985507	0.971429	1	Cao	k.param	30
	123	Pharyngeal (33)	0.971831	0.958333	0.985714	Cao	k.param	30
	124	ASK	0.941176	1	0.888889	Cao	k.param	30
	125	Cluster 10	0.97931	0.972603	0.986111	Cao	k.param	30
	126	Cluster 17	0.934307	1	0.876712	Cao	k.param	30
	127	Glu1	0	0	0	Chen	k.param	10
	128	Glu3	0	0	0	Chen	k.param	10
	129	Glu10	0.533333	0.533333	0.533333	Chen	k.param	10
	130	GABA7	0	0	0	Chen	k.param	10
	131	Hista	0.827586	1	0.705882	Chen	k.param	10
	132	GABA4	0	0	0	Chen	k.param	10
	133	Glu2	0.772727	0.73913	0.809524	Chen	k.param	10
	134	GABA1	0	0	0	Chen	k.param	10
	135	GABA10	0	0	0	Chen	k.param	10
	136	Glu12	0.689655	0.588235	0.833333	Chen	k.param	10
	137	Glu13	0	0	0	Chen	k.param	10
	138	Glu15	0.888889	1	0.8	Chen	k.param	10
	139	GABA2	0.8	0.785714	0.814815	Chen	k.param	10
	140	GABA18	0.59375	0.575758	0.612903	Chen	k.param	10
	141	SCO	0.984615	0.969697	1	Chen	k.param	10
	142	GABA11	0.865672	0.90625	0.828571	Chen	k.param	10
	143	Glu9	0.666667	0.75	0.6	Chen	k.param	10
	144	Glu11	0.987952	1	0.97619	Chen	k.param	10
	145	GABA6	0	0	0	Chen	k.param	10
	146	GABA17	0.746988	0.939394	0.62	Chen	k.param	10
	147	Glu8	0.666667	1	0.5	Chen	k.param	10
	148	Glu6	0.434211	0.326733	0.647059	Chen	k.param	10
	149	Glu14	0.702128	0.767442	0.647059	Chen	k.param	10
	150	POPC	0.918919	0.85	1	Chen	k.param	10
	151	GABA12	0.63354	0.515152	0.822581	Chen	k.param	10
	152	GABA16	0	0	0	Chen	k.param	10
	153	GABA9	0.748299	0.723684	0.774648	Chen	k.param	10
	154	GABA14	0.504673	0.75	0.380282	Chen	k.param	10
	155	GABA5	0.299539	0.180055	0.890411	Chen	k.param	10
	156	GABA3	0.931373	0.88785	0.979381	Chen	k.param	10
	157	GABA15	0.991071	0.991071	0.991071	Chen	k.param	10
	158	Glu1	0	0	0	Chen	k.param	15
	159	Glu3	0	0	0	Chen	k.param	15
	160	Glu10	0	0	0	Chen	k.param	15
	161	GABA7	0	0	0	Chen	k.param	15
	162	Hista	0.827586	1	0.705882	Chen	k.param	15
	163	GABA4	0	0	0	Chen	k.param	15
	164	Glu2	0.829268	0.85	0.809524	Chen	k.param	15
	165	GABA1	0.7	0.823529	0.608696	Chen	k.param	15
	166	GABA10	0	0	0	Chen	k.param	15
	167	Glu12	0.701754	0.606061	0.833333	Chen	k.param	15
	168	Glu13	0	0	0	Chen	k.param	15
	169	Glu15	0.888889	1	0.8	Chen	k.param	15
	170	GABA2	0.777778	0.777778	0.777778	Chen	k.param	15
	171	GABA18	0.517241	0.555556	0.483871	Chen	k.param	15
	172	SCO	0.984615	0.969697	1	Chen	k.param	15
	173	GABA11	0.865672	0.90625	0.828571	Chen	k.param	15
	174	Glu9	0.645161	0.740741	0.571429	Chen	k.param	15
	175	Glu11	0.987952	1	0.97619	Chen	k.param	15
	176	GABA6	0	0	0	Chen	k.param	15
	177	GABA17	0.746988	0.939394	0.62	Chen	k.param	15
	178	Glu8	0	0	0	Chen	k.param	15
	179	Glu6	0	0	0	Chen	k.param	15
	180	Glu14	0.605505	0.568966	0.647059	Chen	k.param	15
	181	POPC	0.990099	1	0.980392	Chen	k.param	15
	182	GABA12	0.577778	0.928571	0.419355	Chen	k.param	15
	183	GABA16	0.313131	0.187879	0.939394	Chen	k.param	15
	184	GABA9	0.748299	0.723684	0.774648	Chen	k.param	15
	185	GABA14	0	0	0	Chen	k.param	15
	186	GABA5	0.562814	0.444444	0.767123	Chen	k.param	15
	187	GABA3	0.917874	0.863636	0.979381	Chen	k.param	15
	188	GABA15	0.995516	1	0.991071	Chen	k.param	15
	189	Glu1	0	0	0	Chen	k.param	20
	190	Glu3	0	0	0	Chen	k.param	20
	191	Glu10	0	0	0	Chen	k.param	20
	192	GABA7	0	0	0	Chen	k.param	20
	193	Hista	0.827586	1	0.705882	Chen	k.param	20
	194	GABA4	0	0	0	Chen	k.param	20
	195	Glu2	0.829268	0.85	0.809524	Chen	k.param	20
	196	GABA1	0.5625	1	0.391304	Chen	k.param	20
	197	GABA10	0	0	0	Chen	k.param	20
	198	Glu12	0.701754	0.606061	0.833333	Chen	k.param	20
	199	Glu13	0	0	0	Chen	k.param	20
	200	Glu15	0.888889	1	0.8	Chen	k.param	20
	201	GABA2	0.777778	0.777778	0.777778	Chen	k.param	20
	202	GABA18	0.517241	0.555556	0.483871	Chen	k.param	20
	203	SCO	0.984615	0.969697	1	Chen	k.param	20
	204	GABA11	0.852941	0.878788	0.828571	Chen	k.param	20
	205	Glu9	0	0	0	Chen	k.param	20
	206	Glu11	0.987952	1	0.97619	Chen	k.param	20
	207	GABA6	0	0	0	Chen	k.param	20
	208	GABA17	0.746988	0.939394	0.62	Chen	k.param	20
	209	Glu8	0	0	0	Chen	k.param	20
	210	Glu6	0	0	0	Chen	k.param	20
	211	Glu14	0.728814	0.641791	0.843137	Chen	k.param	20
	212	POPC	0.990099	1	0.980392	Chen	k.param	20
	213	GABA12	0.602273	0.464912	0.854839	Chen	k.param	20
	214	GABA16	0.715152	0.59596	0.893939	Chen	k.param	20
	215	GABA9	0.753425	0.733333	0.774648	Chen	k.param	20
	216	GABA14	0	0	0	Chen	k.param	20
	217	GABA5	0.5	0.36478	0.794521	Chen	k.param	20
	218	GABA3	0.813953	0.933333	0.721649	Chen	k.param	20
	219	GABA15	0.991071	0.991071	0.991071	Chen	k.param	20
	220	Glu1	0	0	0	Chen	k.param	25
	221	Glu3	0	0	0	Chen	k.param	25
	222	Glu10	0	0	0	Chen	k.param	25
	223	GABA7	0	0	0	Chen	k.param	25
	224	Hista	0.827586	1	0.705882	Chen	k.param	25
	225	GABA4	0	0	0	Chen	k.param	25
	226	Glu2	0.829268	0.85	0.809524	Chen	k.param	25
	227	GABA1	0	0	0	Chen	k.param	25
	228	GABA10	0	0	0	Chen	k.param	25
	229	Glu12	0	0	0	Chen	k.param	25
	230	Glu13	0	0	0	Chen	k.param	25
	231	Glu15	0.869565	0.952381	0.8	Chen	k.param	25
	232	GABA2	0.777778	0.777778	0.777778	Chen	k.param	25
	233	GABA18	0	0	0	Chen	k.param	25
	234	SCO	0.984615	0.969697	1	Chen	k.param	25
	235	GABA11	0.84058	0.852941	0.828571	Chen	k.param	25
	236	Glu9	0	0	0	Chen	k.param	25
	237	Glu11	0.987952	1	0.97619	Chen	k.param	25
	238	GABA6	0	0	0	Chen	k.param	25
	239	GABA17	0.746988	0.939394	0.62	Chen	k.param	25
	240	Glu8	0	0	0	Chen	k.param	25
	241	Glu6	0	0	0	Chen	k.param	25
	242	Glu14	0.781818	0.728814	0.843137	Chen	k.param	25
	243	POPC	0.961538	0.943396	0.980392	Chen	k.param	25
	244	GABA12	0.545455	0.923077	0.387097	Chen	k.param	25
	245	GABA16	0	0	0	Chen	k.param	25
	246	GABA9	0.748387	0.690476	0.816901	Chen	k.param	25
	247	GABA14	0	0	0	Chen	k.param	25
	248	GABA5	0	0	0	Chen	k.param	25
	249	GABA3	0.934673	0.911765	0.958763	Chen	k.param	25
	250	GABA15	0.991071	0.991071	0.991071	Chen	k.param	25
	251	Glu1	0	0	0	Chen	k.param	30
	252	Glu3	0	0	0	Chen	k.param	30
	253	Glu10	0	0	0	Chen	k.param	30
	254	GABA7	0	0	0	Chen	k.param	30
	255	Hista	0.827586	1	0.705882	Chen	k.param	30
	256	GABA4	0	0	0	Chen	k.param	30
	257	Glu2	0.829268	0.85	0.809524	Chen	k.param	30
	258	GABA1	0	0	0	Chen	k.param	30
	259	GABA10	0	0	0	Chen	k.param	30
	260	Glu12	0	0	0	Chen	k.param	30
	261	Glu13	0	0	0	Chen	k.param	30
	262	Glu15	0.869565	0.952381	0.8	Chen	k.param	30
	263	GABA2	0.754717	0.769231	0.740741	Chen	k.param	30
	264	GABA18	0	0	0	Chen	k.param	30
	265	SCO	0.984615	0.969697	1	Chen	k.param	30
	266	GABA11	0.84058	0.852941	0.828571	Chen	k.param	30
	267	Glu9	0	0	0	Chen	k.param	30
	268	Glu11	0.987952	1	0.97619	Chen	k.param	30
	269	GABA6	0	0	0	Chen	k.param	30
	270	GABA17	0.746988	0.939394	0.62	Chen	k.param	30
	271	Glu8	0	0	0	Chen	k.param	30
	272	Glu6	0	0	0	Chen	k.param	30
	273	Glu14	0.788991	0.741379	0.843137	Chen	k.param	30
	274	POPC	0.894737	0.809524	1	Chen	k.param	30
	275	GABA12	0	0	0	Chen	k.param	30
	276	GABA16	0	0	0	Chen	k.param	30
	277	GABA9	0.738854	0.674419	0.816901	Chen	k.param	30
	278	GABA14	0	0	0	Chen	k.param	30
	279	GABA5	0.231827	0.135321	0.808219	Chen	k.param	30
	280	GABA3	0.93401	0.92	0.948454	Chen	k.param	30
	281	GABA15	0.991071	0.991071	0.991071	Chen	k.param	30
	282	OPCs	0.965517	0.933333	1	Cortex	k.param	10
	283	GABAergic neurons	0.973684	0.948718	1	Cortex	k.param	10
	284	OPCs	0.965517	0.933333	1	Cortex	k.param	15
	285	GABAergic neurons	0.973684	0.948718	1	Cortex	k.param	15
	286	OPCs	0.965517	0.933333	1	Cortex	k.param	20
	287	GABAergic neurons	0.973684	0.948718	1	Cortex	k.param	20
	288	OPCs	0.965517	0.933333	1	Cortex	k.param	25
	289	GABAergic neurons	0.973684	0.948718	1	Cortex	k.param	25
	290	OPCs	0.965517	0.933333	1	Cortex	k.param	30
	291	GABAergic neurons	0.973684	0.948718	1	Cortex	k.param	30
	292	cardiac neuron	1	1	1	Heart	k.param	10
	293	smooth muscle cell	0.911111	0.854167	0.97619	Heart	k.param	10
	294	cardiac neuron	1	1	1	Heart	k.param	15
	295	smooth muscle cell	0.901099	0.836735	0.97619	Heart	k.param	15
	296	cardiac neuron	1	1	1	Heart	k.param	20
	297	smooth muscle cell	0.911111	0.854167	0.97619	Heart	k.param	20
	298	cardiac neuron	1	1	1	Heart	k.param	25
	299	smooth muscle cell	0.911111	0.854167	0.97619	Heart	k.param	25
	300	cardiac neuron	1	1	1	Heart	k.param	30
	301	smooth muscle cell	0.911111	0.854167	0.97619	Heart	k.param	30
	302	7:Macro_MKI67	0.691589	0.528571	1	Kidney_ccRCC	k.param	10
	303	12:Mast	0.984615	0.969697	1	Kidney_ccRCC	k.param	10
	304	8:Bcell	0.890323	0.802326	1	Kidney_ccRCC	k.param	10
	305	10:Tcell_CD8	0.812227	0.699248	0.96875	Kidney_ccRCC	k.param	10
	306	11:Tcell_CD8	0.904564	0.838462	0.981982	Kidney_ccRCC	k.param	10
	307	13:Plasma	0.991453	0.983051	1	Kidney_ccRCC	k.param	10
	308	7:Macro_MKI67	0.692308	0.537313	0.972973	Kidney_ccRCC	k.param	15
	309	12:Mast	0.984615	0.969697	1	Kidney_ccRCC	k.param	15
	310	8:Bcell	0.907895	0.831325	1	Kidney_ccRCC	k.param	15
	311	10:Tcell_CD8	0.805195	0.688889	0.96875	Kidney_ccRCC	k.param	15
	312	11:Tcell_CD8	0.935065	0.9	0.972973	Kidney_ccRCC	k.param	15
	313	13:Plasma	0.991453	0.983051	1	Kidney_ccRCC	k.param	15
	314	7:Macro_MKI67	0.699029	0.545455	0.972973	Kidney_ccRCC	k.param	20
	315	12:Mast	0.984615	0.969697	1	Kidney_ccRCC	k.param	20
	316	8:Bcell	0.907895	0.831325	1	Kidney_ccRCC	k.param	20
	317	10:Tcell_CD8	0.812227	0.699248	0.96875	Kidney_ccRCC	k.param	20
	318	11:Tcell_CD8	0.93913	0.907563	0.972973	Kidney_ccRCC	k.param	20
	319	13:Plasma	0.991453	0.983051	1	Kidney_ccRCC	k.param	20
	320	7:Macro_MKI67	0.7	0.651163	0.756757	Kidney_ccRCC	k.param	25
	321	12:Mast	0.984615	0.969697	1	Kidney_ccRCC	k.param	25
	322	8:Bcell	0.907895	0.831325	1	Kidney_ccRCC	k.param	25
	323	10:Tcell_CD8	0.716049	0.878788	0.604167	Kidney_ccRCC	k.param	25
	324	11:Tcell_CD8	0.950673	0.946429	0.954955	Kidney_ccRCC	k.param	25
	325	13:Plasma	0.987234	0.97479	1	Kidney_ccRCC	k.param	25
	326	7:Macro_MKI67	0.45283	0.75	0.324324	Kidney_ccRCC	k.param	30
	327	12:Mast	0.984615	0.969697	1	Kidney_ccRCC	k.param	30
	328	8:Bcell	0.913907	0.841463	1	Kidney_ccRCC	k.param	30
	329	10:Tcell_CD8	0.736196	0.895522	0.625	Kidney_ccRCC	k.param	30
	330	11:Tcell_CD8	0.946429	0.938053	0.954955	Kidney_ccRCC	k.param	30
	331	13:Plasma	0.987234	0.97479	1	Kidney_ccRCC	k.param	30
	332	14:Podo	0	0	0	Kidney_normal	k.param	10
	333	13:Mesangial	0.972973	1	0.947368	Kidney_normal	k.param	10
	334	12:IC-B	0.909091	0.857143	0.967742	Kidney_normal	k.param	10
	335	27:unknown	0.95082	0.966667	0.935484	Kidney_normal	k.param	10
	336	24:Bcell	0.931507	0.871795	1	Kidney_normal	k.param	10
	337	17:Peri	0.647887	0.766667	0.560976	Kidney_normal	k.param	10
	338	3:PT-C	0.928571	0.95122	0.906977	Kidney_normal	k.param	10
	339	19:UC	0.88	0.846154	0.916667	Kidney_normal	k.param	10
	340	14:Podo	0	0	0	Kidney_normal	k.param	15
	341	13:Mesangial	0.972973	1	0.947368	Kidney_normal	k.param	15
	342	12:IC-B	0.909091	0.857143	0.967742	Kidney_normal	k.param	15
	343	27:unknown	0.95082	0.966667	0.935484	Kidney_normal	k.param	15
	344	24:Bcell	0.931507	0.871795	1	Kidney_normal	k.param	15
	345	17:Peri	0.313725	0.8	0.195122	Kidney_normal	k.param	15
	346	3:PT-C	0.928571	0.95122	0.906977	Kidney_normal	k.param	15
	347	19:UC	0.88	0.846154	0.916667	Kidney_normal	k.param	15
	348	14:Podo	0	0	0	Kidney_normal	k.param	20
	349	13:Mesangial	0.944444	1	0.894737	Kidney_normal	k.param	20
	350	12:IC-B	0.909091	0.857143	0.967742	Kidney_normal	k.param	20
	351	27:unknown	0.95082	0.966667	0.935484	Kidney_normal	k.param	20
	352	24:Bcell	0.918919	0.85	1	Kidney_normal	k.param	20
	353	17:Peri	0.313725	0.8	0.195122	Kidney_normal	k.param	20
	354	3:PT-C	0.928571	0.95122	0.906977	Kidney_normal	k.param	20
	355	19:UC	0.613861	0.756098	0.516667	Kidney_normal	k.param	20
	356	14:Podo	0	0	0	Kidney_normal	k.param	25
	357	13:Mesangial	0.944444	1	0.894737	Kidney_normal	k.param	25
	358	12:IC-B	0.909091	0.857143	0.967742	Kidney_normal	k.param	25
	359	27:unknown	0.95082	0.966667	0.935484	Kidney_normal	k.param	25
	360	24:Bcell	0.918919	0.85	1	Kidney_normal	k.param	25
	361	17:Peri	0.619718	0.733333	0.536585	Kidney_normal	k.param	25
	362	3:PT-C	0.928571	0.95122	0.906977	Kidney_normal	k.param	25
	363	19:UC	0.253165	0.526316	0.166667	Kidney_normal	k.param	25
	364	14:Podo	0	0	0	Kidney_normal	k.param	30
	365	13:Mesangial	0.944444	1	0.894737	Kidney_normal	k.param	30
	366	12:IC-B	0.909091	0.857143	0.967742	Kidney_normal	k.param	30
	367	27:unknown	0.95082	0.966667	0.935484	Kidney_normal	k.param	30
	368	24:Bcell	0.918919	0.85	1	Kidney_normal	k.param	30
	369	17:Peri	0	0	0	Kidney_normal	k.param	30
	370	3:PT-C	0.928571	0.95122	0.906977	Kidney_normal	k.param	30
	371	19:UC	0.253165	0.526316	0.166667	Kidney_normal	k.param	30
	372	mast cells	0.782609	0.818182	0.75	Pediatric_gut	k.param	10
	373	pDC	0.92	0.851852	1	Pediatric_gut	k.param	10
	374	Glial cell	0.965517	0.933333	1	Pediatric_gut	k.param	10
	375	Tuft	0.5	0.684211	0.393939	Pediatric_gut	k.param	10
	376	Cycling myeloid cells	0.873239	1	0.775	Pediatric_gut	k.param	10
	377	activated DC	0.784314	0.677966	0.930233	Pediatric_gut	k.param	10
	378	cDC1	0.958678	0.966667	0.95082	Pediatric_gut	k.param	10
	379	enteroendocrine	0.927152	0.875	0.985915	Pediatric_gut	k.param	10
	380	Cycling plasma cell	0.637931	0.973684	0.474359	Pediatric_gut	k.param	10
	381	BEST4 enterocyte	0.958333	0.950413	0.966387	Pediatric_gut	k.param	10
	382	Treg	0.659933	0.6125	0.715328	Pediatric_gut	k.param	10
	383	pericyte	0.993711	0.9875	1	Pediatric_gut	k.param	10
	384	Paneth cell	0.940171	0.891892	0.993976	Pediatric_gut	k.param	10
	385	myofibroblast	0.901235	0.954248	0.853801	Pediatric_gut	k.param	10
	386	Lymphatic endothelial cell	0.997118	1	0.994253	Pediatric_gut	k.param	10
	387	Activated B cell	0.627907	0.857143	0.495413	Pediatric_gut	k.param	10
	388	mast cells	0.782609	0.818182	0.75	Pediatric_gut	k.param	15
	389	pDC	0.92	0.851852	1	Pediatric_gut	k.param	15
	390	Glial cell	0.965517	0.933333	1	Pediatric_gut	k.param	15
	391	Tuft	0.509804	0.722222	0.393939	Pediatric_gut	k.param	15
	392	Cycling myeloid cells	0.62069	1	0.45	Pediatric_gut	k.param	15
	393	activated DC	0.792079	0.689655	0.930233	Pediatric_gut	k.param	15
	394	cDC1	0.878788	0.816901	0.95082	Pediatric_gut	k.param	15
	395	enteroendocrine	0.927152	0.875	0.985915	Pediatric_gut	k.param	15
	396	Cycling plasma cell	0.628099	0.883721	0.487179	Pediatric_gut	k.param	15
	397	BEST4 enterocyte	0.948718	0.965217	0.932773	Pediatric_gut	k.param	15
	398	Treg	0.659259	0.669173	0.649635	Pediatric_gut	k.param	15
	399	pericyte	0.993711	0.9875	1	Pediatric_gut	k.param	15
	400	Paneth cell	0.962099	0.932203	0.993976	Pediatric_gut	k.param	15
	401	myofibroblast	0.89375	0.959732	0.836257	Pediatric_gut	k.param	15
	402	Lymphatic endothelial cell	0.997118	1	0.994253	Pediatric_gut	k.param	15
	403	Activated B cell	0.675978	0.864286	0.555046	Pediatric_gut	k.param	15
	404	mast cells	0.818182	0.9	0.75	Pediatric_gut	k.param	20
	405	pDC	0.901961	0.821429	1	Pediatric_gut	k.param	20
	406	Glial cell	0.965517	0.933333	1	Pediatric_gut	k.param	20
	407	Tuft	0.509804	0.722222	0.393939	Pediatric_gut	k.param	20
	408	Cycling myeloid cells	0	0	0	Pediatric_gut	k.param	20
	409	activated DC	0.781609	0.772727	0.790698	Pediatric_gut	k.param	20
	410	cDC1	0.865672	0.794521	0.95082	Pediatric_gut	k.param	20
	411	enteroendocrine	0.952381	0.921053	0.985915	Pediatric_gut	k.param	20
	412	Cycling plasma cell	0.542056	1	0.371795	Pediatric_gut	k.param	20
	413	BEST4 enterocyte	0.948718	0.965217	0.932773	Pediatric_gut	k.param	20
	414	Treg	0.639004	0.740385	0.562044	Pediatric_gut	k.param	20
	415	pericyte	0.993711	0.9875	1	Pediatric_gut	k.param	20
	416	Paneth cell	0.916667	0.850515	0.993976	Pediatric_gut	k.param	20
	417	myofibroblast	0.904025	0.960526	0.853801	Pediatric_gut	k.param	20
	418	Lymphatic endothelial cell	0.997118	1	0.994253	Pediatric_gut	k.param	20
	419	Activated B cell	0.60625	0.95098	0.444954	Pediatric_gut	k.param	20
	420	mast cells	0.818182	0.9	0.75	Pediatric_gut	k.param	25
	421	pDC	0.92	0.851852	1	Pediatric_gut	k.param	25
	422	Glial cell	0.965517	0.933333	1	Pediatric_gut	k.param	25
	423	Tuft	0.541667	0.866667	0.393939	Pediatric_gut	k.param	25
	424	Cycling myeloid cells	0	0	0	Pediatric_gut	k.param	25
	425	activated DC	0.781609	0.772727	0.790698	Pediatric_gut	k.param	25
	426	cDC1	0.878788	0.816901	0.95082	Pediatric_gut	k.param	25
	427	enteroendocrine	0.952381	0.921053	0.985915	Pediatric_gut	k.param	25
	428	Cycling plasma cell	0.542056	1	0.371795	Pediatric_gut	k.param	25
	429	BEST4 enterocyte	0.948718	0.965217	0.932773	Pediatric_gut	k.param	25
	430	Treg	0.680328	0.775701	0.605839	Pediatric_gut	k.param	25
	431	pericyte	0.993711	0.9875	1	Pediatric_gut	k.param	25
	432	Paneth cell	0.916667	0.850515	0.993976	Pediatric_gut	k.param	25
	433	myofibroblast	0.822742	0.960938	0.719298	Pediatric_gut	k.param	25
	434	Lymphatic endothelial cell	0.997118	1	0.994253	Pediatric_gut	k.param	25
	435	Activated B cell	0.597484	0.95	0.43578	Pediatric_gut	k.param	25
	436	mast cells	0.818182	0.9	0.75	Pediatric_gut	k.param	30
	437	pDC	0.92	0.851852	1	Pediatric_gut	k.param	30
	438	Glial cell	0.965517	0.933333	1	Pediatric_gut	k.param	30
	439	Tuft	0.541667	0.866667	0.393939	Pediatric_gut	k.param	30
	440	Cycling myeloid cells	0	0	0	Pediatric_gut	k.param	30
	441	activated DC	0.790698	0.790698	0.790698	Pediatric_gut	k.param	30
	442	cDC1	0.87218	0.805556	0.95082	Pediatric_gut	k.param	30
	443	enteroendocrine	0.952381	0.921053	0.985915	Pediatric_gut	k.param	30
	444	Cycling plasma cell	0.607143	1	0.435897	Pediatric_gut	k.param	30
	445	BEST4 enterocyte	0.948718	0.965217	0.932773	Pediatric_gut	k.param	30
	446	Treg	0	0	0	Pediatric_gut	k.param	30
	447	pericyte	0.993711	0.9875	1	Pediatric_gut	k.param	30
	448	Paneth cell	0.916667	0.850515	0.993976	Pediatric_gut	k.param	30
	449	myofibroblast	0.826667	0.96124	0.725146	Pediatric_gut	k.param	30
	450	Lymphatic endothelial cell	0.997118	1	0.994253	Pediatric_gut	k.param	30
	451	Activated B cell	0.599369	0.959596	0.43578	Pediatric_gut	k.param	30
	452	Hepatic_Stellate_Cells	0.876712	0.888889	0.864865	MacParland	k.param	10
	453	Hepatic_Stellate_Cells	0.906667	0.894737	0.918919	MacParland	k.param	15
	454	Hepatic_Stellate_Cells	0.933333	0.921053	0.945946	MacParland	k.param	20
	455	Hepatic_Stellate_Cells	0.933333	0.921053	0.945946	MacParland	k.param	25
	456	Hepatic_Stellate_Cells	0.933333	0.921053	0.945946	MacParland	k.param	30
	457	astrocytes	0.962963	0.962963	0.962963	Macosko	k.param	10
	458	pericytes	0.938462	0.910448	0.968254	Macosko	k.param	10
	459	microglia	0.962406	0.969697	0.955224	Macosko	k.param	10
	460	fibroblasts	0.964706	0.964706	0.964706	Macosko	k.param	10
	461	horizontal	0.965517	0.933333	1	Macosko	k.param	10
	462	vascular_endothelium	0.978218	0.976285	0.980159	Macosko	k.param	10
	463	ganglion	0.945626	0.966184	0.925926	Macosko	k.param	10
	464	astrocytes	0.933333	0.960784	0.907407	Macosko	k.param	15
	465	pericytes	0.938462	0.910448	0.968254	Macosko	k.param	15
	466	microglia	0.955224	0.955224	0.955224	Macosko	k.param	15
	467	fibroblasts	0.964706	0.964706	0.964706	Macosko	k.param	15
	468	horizontal	0.971545	0.995833	0.948413	Macosko	k.param	15
	469	vascular_endothelium	0.978218	0.976285	0.980159	Macosko	k.param	15
	470	ganglion	0.943128	0.966019	0.921296	Macosko	k.param	15
	471	astrocytes	0.933333	0.960784	0.907407	Macosko	k.param	20
	472	pericytes	0.938462	0.910448	0.968254	Macosko	k.param	20
	473	microglia	0.955224	0.955224	0.955224	Macosko	k.param	20
	474	fibroblasts	0.964706	0.964706	0.964706	Macosko	k.param	20
	475	horizontal	0.971545	0.995833	0.948413	Macosko	k.param	20
	476	vascular_endothelium	0.978218	0.976285	0.980159	Macosko	k.param	20
	477	ganglion	0.879594	0.971989	0.803241	Macosko	k.param	20
	478	astrocytes	0.933333	0.960784	0.907407	Macosko	k.param	25
	479	pericytes	0.938462	0.910448	0.968254	Macosko	k.param	25
	480	microglia	0.955224	0.955224	0.955224	Macosko	k.param	25
	481	fibroblasts	0.964706	0.964706	0.964706	Macosko	k.param	25
	482	horizontal	0.971545	0.995833	0.948413	Macosko	k.param	25
	483	vascular_endothelium	0.978218	0.976285	0.980159	Macosko	k.param	25
	484	ganglion	0.873239	0.977077	0.789352	Macosko	k.param	25
	485	astrocytes	0.933333	0.960784	0.907407	Macosko	k.param	30
	486	pericytes	0.938462	0.910448	0.968254	Macosko	k.param	30
	487	microglia	0.920635	0.983051	0.865672	Macosko	k.param	30
	488	fibroblasts	0.964706	0.964706	0.964706	Macosko	k.param	30
	489	horizontal	0.971545	0.995833	0.948413	Macosko	k.param	30
	490	vascular_endothelium	0.978218	0.976285	0.980159	Macosko	k.param	30
	491	ganglion	0.90411	0.978437	0.840278	Macosko	k.param	30
	492	Hsd-G	0.96	0.967742	0.952381	Mammary	k.param	10
	493	45809	0.827957	0.712963	0.987179	Mammary	k.param	10
	494	Avd-L	0.929412	0.975309	0.88764	Mammary	k.param	10
	495	Avp-G	0.46395	0.778947	0.330357	Mammary	k.param	10
	496	Avp-L	0.927473	0.941964	0.91342	Mammary	k.param	10
	497	Hsd-G	0.96	0.967742	0.952381	Mammary	k.param	15
	498	45809	0.823529	0.706422	0.987179	Mammary	k.param	15
	499	Avd-L	0.923977	0.963415	0.88764	Mammary	k.param	15
	500	Avp-G	0.440252	0.744681	0.3125	Mammary	k.param	15
	501	Avp-L	0.93913	0.943231	0.935065	Mammary	k.param	15
	502	Hsd-G	0.951613	0.967213	0.936508	Mammary	k.param	20
	503	45809	0.846154	0.740385	0.987179	Mammary	k.param	20
	504	Avd-L	0.913295	0.940476	0.88764	Mammary	k.param	20
	505	Avp-G	0	0	0	Mammary	k.param	20
	506	Avp-L	0.929825	0.942222	0.917749	Mammary	k.param	20
	507	Hsd-G	0.951613	0.967213	0.936508	Mammary	k.param	25
	508	45809	0.855556	0.754902	0.987179	Mammary	k.param	25
	509	Avd-L	0.913295	0.940476	0.88764	Mammary	k.param	25
	510	Avp-G	0	0	0	Mammary	k.param	25
	511	Avp-L	0.925439	0.937778	0.91342	Mammary	k.param	25
	512	Hsd-G	0.951613	0.967213	0.936508	Mammary	k.param	30
	513	45809	0.850829	0.747573	0.987179	Mammary	k.param	30
	514	Avd-L	0.923977	0.963415	0.88764	Mammary	k.param	30
	515	Avp-G	0	0	0	Mammary	k.param	30
	516	Avp-L	0.930131	0.938326	0.922078	Mammary	k.param	30
	517	t_cell	0	0	0	Pancreas	k.param	10
	518	schwann	1	1	1	Pancreas	k.param	10
	519	epsilon	0.733333	0.916667	0.611111	Pancreas	k.param	10
	520	mast	0.943396	0.892857	1	Pancreas	k.param	10
	521	macrophage	0.971963	1	0.945455	Pancreas	k.param	10
	522	t_cell	0	0	0	Pancreas	k.param	15
	523	schwann	1	1	1	Pancreas	k.param	15
	524	epsilon	0.733333	0.916667	0.611111	Pancreas	k.param	15
	525	mast	0.943396	0.892857	1	Pancreas	k.param	15
	526	macrophage	0.971963	1	0.945455	Pancreas	k.param	15
	527	t_cell	0.933333	0.875	1	Pancreas	k.param	20
	528	schwann	1	1	1	Pancreas	k.param	20
	529	epsilon	0.733333	0.916667	0.611111	Pancreas	k.param	20
	530	mast	0.943396	0.892857	1	Pancreas	k.param	20
	531	macrophage	0.971963	1	0.945455	Pancreas	k.param	20
	532	t_cell	0.933333	0.875	1	Pancreas	k.param	25
	533	schwann	1	1	1	Pancreas	k.param	25
	534	epsilon	0.733333	0.916667	0.611111	Pancreas	k.param	25
	535	mast	0.943396	0.892857	1	Pancreas	k.param	25
	536	macrophage	0.971963	1	0.945455	Pancreas	k.param	25
	537	t_cell	0.933333	0.875	1	Pancreas	k.param	30
	538	schwann	1	1	1	Pancreas	k.param	30
	539	epsilon	0.733333	0.916667	0.611111	Pancreas	k.param	30
	540	mast	0.943396	0.892857	1	Pancreas	k.param	30
	541	macrophage	0.971963	1	0.945455	Pancreas	k.param	30
	542	Ionocytes	0.914286	1	0.842105	Plasschaert	k.param	10
	543	Krt4/13+	0.813187	0.72549	0.925	Plasschaert	k.param	10
	544	PNEC	0.949495	0.903846	1	Plasschaert	k.param	10
	545	Brush	0.971963	1	0.945455	Plasschaert	k.param	10
	546	Cycling Basal (homeostasis)	0.962406	1	0.927536	Plasschaert	k.param	10
	547	Ionocytes	0.914286	1	0.842105	Plasschaert	k.param	15
	548	Krt4/13+	0.826087	0.730769	0.95	Plasschaert	k.param	15
	549	PNEC	0.949495	0.903846	1	Plasschaert	k.param	15
	550	Brush	0.971963	1	0.945455	Plasschaert	k.param	15
	551	Cycling Basal (homeostasis)	0.897959	0.846154	0.956522	Plasschaert	k.param	15
	552	Ionocytes	0.914286	1	0.842105	Plasschaert	k.param	20
	553	Krt4/13+	0.795699	0.698113	0.925	Plasschaert	k.param	20
	554	PNEC	0.949495	0.903846	1	Plasschaert	k.param	20
	555	Brush	0.971963	1	0.945455	Plasschaert	k.param	20
	556	Cycling Basal (homeostasis)	0.890411	0.844156	0.942029	Plasschaert	k.param	20
	557	Ionocytes	0.914286	1	0.842105	Plasschaert	k.param	25
	558	Krt4/13+	0.8	0.690909	0.95	Plasschaert	k.param	25
	559	PNEC	0.949495	0.903846	1	Plasschaert	k.param	25
	560	Brush	0.971963	1	0.945455	Plasschaert	k.param	25
	561	Cycling Basal (homeostasis)	0.890411	0.844156	0.942029	Plasschaert	k.param	25
	562	Ionocytes	0.882353	1	0.789474	Plasschaert	k.param	30
	563	Krt4/13+	0	0	0	Plasschaert	k.param	30
	564	PNEC	0.949495	0.903846	1	Plasschaert	k.param	30
	565	Brush	0.971963	1	0.945455	Plasschaert	k.param	30
	566	Cycling Basal (homeostasis)	0.921875	1	0.855072	Plasschaert	k.param	30
	567	HC	1	1	1	Retina	k.param	10
	568	BC10	0.945946	0.921053	0.972222	Retina	k.param	10
	569	BC9	0.96	0.9375	0.983607	Retina	k.param	10
	570	BC8	0.96875	0.96875	0.96875	Retina	k.param	10
	571	BC7	0.99422	0.988506	1	Retina	k.param	10
	572	BC6	0	0	0	Retina	k.param	10
	573	HC	1	1	1	Retina	k.param	15
	574	BC10	0.945946	0.921053	0.972222	Retina	k.param	15
	575	BC9	0.96	0.9375	0.983607	Retina	k.param	15
	576	BC8	0.96875	0.96875	0.96875	Retina	k.param	15
	577	BC7	0.99422	0.988506	1	Retina	k.param	15
	578	BC6	0	0	0	Retina	k.param	15
	579	HC	1	1	1	Retina	k.param	20
	580	BC10	0.945946	0.921053	0.972222	Retina	k.param	20
	581	BC9	0.96	0.9375	0.983607	Retina	k.param	20
	582	BC8	0.96875	0.96875	0.96875	Retina	k.param	20
	583	BC7	0.99422	0.988506	1	Retina	k.param	20
	584	BC6	0	0	0	Retina	k.param	20
	585	HC	1	1	1	Retina	k.param	25
	586	BC10	0.945946	0.921053	0.972222	Retina	k.param	25
	587	BC9	0.96	0.9375	0.983607	Retina	k.param	25
	588	BC8	0.96875	0.96875	0.96875	Retina	k.param	25
	589	BC7	0.99422	0.988506	1	Retina	k.param	25
	590	BC6	0	0	0	Retina	k.param	25
	591	HC	1	1	1	Retina	k.param	30
	592	BC10	0.933333	0.897436	0.972222	Retina	k.param	30
	593	BC9	0.96	0.9375	0.983607	Retina	k.param	30
	594	BC8	0.96875	0.96875	0.96875	Retina	k.param	30
	595	BC7	0.99422	0.988506	1	Retina	k.param	30
	596	BC6	0	0	0	Retina	k.param	30
	597	Cone Photoreceptors	0.989474	1	0.979167	Shekhar	k.param	10
	598	Rod Photoreceptors	0.946809	0.917526	0.978022	Shekhar	k.param	10
	599	AC (Amacrine cell)	0.98998	1	0.980159	Shekhar	k.param	10
	600	Cone Photoreceptors	0.989474	1	0.979167	Shekhar	k.param	15
	601	Rod Photoreceptors	0.961749	0.956522	0.967033	Shekhar	k.param	15
	602	AC (Amacrine cell)	0.98998	1	0.980159	Shekhar	k.param	15
	603	Cone Photoreceptors	0.989474	1	0.979167	Shekhar	k.param	20
	604	Rod Photoreceptors	0.961749	0.956522	0.967033	Shekhar	k.param	20
	605	AC (Amacrine cell)	0.98998	1	0.980159	Shekhar	k.param	20
	606	Cone Photoreceptors	0.989474	1	0.979167	Shekhar	k.param	25
	607	Rod Photoreceptors	0.961749	0.956522	0.967033	Shekhar	k.param	25
	608	AC (Amacrine cell)	0.985972	0.995951	0.97619	Shekhar	k.param	25
	609	Cone Photoreceptors	0.989474	1	0.979167	Shekhar	k.param	30
	610	Rod Photoreceptors	0.961749	0.956522	0.967033	Shekhar	k.param	30
	611	AC (Amacrine cell)	0.981891	0.995918	0.968254	Shekhar	k.param	30
	612	JGA	0.85	1	0.73913	UUOkidney	k.param	10
	613	JGA	0.85	1	0.73913	UUOkidney	k.param	15
	614	JGA	0.85	1	0.73913	UUOkidney	k.param	20
	615	JGA	0	0	0	UUOkidney	k.param	25
	616	JGA	0.864198	1	0.76087	UUOkidney	k.param	30
	617	microglia	0.818565	0.697842	0.989796	Zelsel	k.param	10
	618	microglia	0.846154	0.8	0.897959	Zelsel	k.param	15
	619	microglia	0.818565	0.697842	0.989796	Zelsel	k.param	20
	620	microglia	0.835556	0.740157	0.959184	Zelsel	k.param	25
	621	microglia	0.837209	0.769231	0.918367	Zelsel	k.param	30
	622	cDC1	1	1	1	Choroid_plexus	k.param	10
	623	Dividing NK cell	0.942857	0.916667	0.970588	Choroid_plexus	k.param	10
	624	Dividing CD8 T cell	0.929577	1	0.868421	Choroid_plexus	k.param	10
	625	Monocyte	0.875	0.921053	0.833333	Choroid_plexus	k.param	10
	626	gdT cell	0.956522	0.964912	0.948276	Choroid_plexus	k.param	10
	627	Dividing DC	0.707071	0.972222	0.555556	Choroid_plexus	k.param	10
	628	NK cell	0.959459	0.959459	0.959459	Choroid_plexus	k.param	10
	629	moDC	0.846626	0.932432	0.775281	Choroid_plexus	k.param	10
	630	CD8 T cell	0.954315	0.949495	0.959184	Choroid_plexus	k.param	10
	631	cDC1	1	1	1	Choroid_plexus	k.param	15
	632	Dividing NK cell	0.942857	0.916667	0.970588	Choroid_plexus	k.param	15
	633	Dividing CD8 T cell	0.916667	0.970588	0.868421	Choroid_plexus	k.param	15
	634	Monocyte	0.886076	0.945946	0.833333	Choroid_plexus	k.param	15
	635	gdT cell	0.928571	0.962963	0.896552	Choroid_plexus	k.param	15
	636	Dividing DC	0	0	0	Choroid_plexus	k.param	15
	637	NK cell	0.959459	0.959459	0.959459	Choroid_plexus	k.param	15
	638	moDC	0.846626	0.932432	0.775281	Choroid_plexus	k.param	15
	639	CD8 T cell	0.959184	0.959184	0.959184	Choroid_plexus	k.param	15
	640	cDC1	1	1	1	Choroid_plexus	k.param	20
	641	Dividing NK cell	0.942857	0.916667	0.970588	Choroid_plexus	k.param	20
	642	Dividing CD8 T cell	0.916667	0.970588	0.868421	Choroid_plexus	k.param	20
	643	Monocyte	0.875	0.921053	0.833333	Choroid_plexus	k.param	20
	644	gdT cell	0.947368	0.964286	0.931034	Choroid_plexus	k.param	20
	645	Dividing DC	0.5	1	0.333333	Choroid_plexus	k.param	20
	646	NK cell	0.959459	0.959459	0.959459	Choroid_plexus	k.param	20
	647	moDC	0.832298	0.930556	0.752809	Choroid_plexus	k.param	20
	648	CD8 T cell	0.964467	0.959596	0.969388	Choroid_plexus	k.param	20
	649	cDC1	1	1	1	Choroid_plexus	k.param	25
	650	Dividing NK cell	0.942857	0.916667	0.970588	Choroid_plexus	k.param	25
	651	Dividing CD8 T cell	0.916667	0.970588	0.868421	Choroid_plexus	k.param	25
	652	Monocyte	0.878049	0.9	0.857143	Choroid_plexus	k.param	25
	653	gdT cell	0.938053	0.963636	0.913793	Choroid_plexus	k.param	25
	654	Dividing DC	0.5	1	0.333333	Choroid_plexus	k.param	25
	655	NK cell	0.95302	0.946667	0.959459	Choroid_plexus	k.param	25
	656	moDC	0.846626	0.932432	0.775281	Choroid_plexus	k.param	25
	657	CD8 T cell	0.964467	0.959596	0.969388	Choroid_plexus	k.param	25
	658	cDC1	1	1	1	Choroid_plexus	k.param	30
	659	Dividing NK cell	0	0	0	Choroid_plexus	k.param	30
	660	Dividing CD8 T cell	0.611111	0.471429	0.868421	Choroid_plexus	k.param	30
	661	Monocyte	0.878049	0.9	0.857143	Choroid_plexus	k.param	30
	662	gdT cell	0.938053	0.963636	0.913793	Choroid_plexus	k.param	30
	663	Dividing DC	0.5	1	0.333333	Choroid_plexus	k.param	30
	664	NK cell	0.95302	0.946667	0.959459	Choroid_plexus	k.param	30
	665	moDC	0.839506	0.931507	0.764045	Choroid_plexus	k.param	30
	666	CD8 T cell	0.964467	0.959596	0.969388	Choroid_plexus	k.param	30

[truncated: 38 more sheets: Supp Fig. 25, Supp Fig. 26, Supp Fig. 27, Supp Fig. 28, Fig. 3b, Fig. 3c, Fig. 3d, Fig. 3e, Supp Fig. 29, Supp Fig. 30c, Supp Fig. 30d, Fig. 4a, Fig. 4b, Fig. 4d, Supp Fig. 35, Fig. 4e, Fig. 4f, Supp Fig. 47, Fig. 5b, Fig. 5c …]
